# Supplementary material for: Predicting therapeutic drugs for hepatocellular carcinoma based on tissue-specific pathways
Source: PLoS Comput Biol. 2021 Feb 9;17(2):e1008696. doi: 10.1371/journal.pcbi.1008696 (PMC7920387; doi:10.1371/journal.pcbi.1008696)
Supplement: S1 Table — (XLSX) [file pcbi.1008696.s001.xlsx]

## Sheet: Sheet1
Table S1. Primers used in the present study for detecting mRNA levels of genes.
Gene	Forward	Reverse	GeneBank no.
AXIN1	CTGGATACCTGCCGACCTTAA	GTCTCTGCCATCGTCCTCAT	NM_003502.4
PIK3CA	CCACGACCATCATCAGGTGAA	CCTCACGGAGGCATTCTAAAGT	NM_006218.4
CASP8	ACCATCCTGACTGAAGTGAACT	AAGTAGGCTGAGGCATCTGTT	NM_001228.4
CTNNB1	TGCCATTACAACTCTCCACAAC	GTCCACCACTAGCCAGTATGA	NM_001904.4
IGF2R	GTGGTGCCTACTTGGTGGAT	AACGCCTGGTGTCCTCTTAC	NM_000876.3
MET	ATACGGTCCTATGGCTGGTG	ACGGTAACTGAAGATGCTTGTC	NM_000245.4
PDGFRL	CCTCAGCGTCAAGCAGAATG	GATGTAGGTGGAGCCCGTTT	NM_006207.2
TP53	GAGGTTGGCTCTGACTGTACC	TCCGTCCCAGTAGATTACCAC	NM_000546.6
GAPDH	TGGCACCGTCAAGGCTGAGAA	TGGTGAAGACGCCAGTGGACTC	NM_002046.7
