# Supplementary material for: Predicting therapeutic drugs for hepatocellular carcinoma based on tissue-specific pathways
Source: PLoS Comput Biol. 2021 Feb 9;17(2):e1008696. doi: 10.1371/journal.pcbi.1008696 (PMC7920387; doi:10.1371/journal.pcbi.1008696)
Supplement: S2 Table — (XLSX) [file pcbi.1008696.s002.xlsx]

## Sheet: Sheet1
Table S2. Liver-specific subnetwork extended by eight related genes of HCC.
Gene1	Gene2	Weight	Gene1	Gene2	Weight	Gene1	Gene2	Weight
SMARCA4	SMARCC1	0.924	PTPRK	MET	0.514	FAS	IL6ST	0.396
CREBBP	TP53	0.813	ADAM10	PICALM	0.506	JAK1	TPP1	0.395
TP53	USP7	0.796	PICALM	FAS	0.506	PARP1	SMARCC1	0.393
CASP8	FAS	0.793	ATF3	CFLAR	0.505	SMARCC1	JAK1	0.393
TP53	HDAC1	0.784	UBE2I	RANBP2	0.504	CREB1	CD46	0.389
TP53	MDM2	0.776	IGF2R	TIMP3	0.503	MET	YWHAZ	0.388
CASP8	CFLAR	0.763	TP53	YWHAZ	0.502	IGF2R	JAK1	0.387
TP53	SMARCA4	0.755	EGFR	YWHAZ	0.498	PIK3CA	ZNF148	0.386
CREB1	PIK3CA	0.749	FGFR1	IL6ST	0.493	PIK3CA	ADAM10	0.385
TP53	PARP1	0.726	CDH1	FGFR1	0.486	ADAM10	IL6ST	0.384
TPP1	PSAP	0.725	CREBBP	EP300	0.486	ARIH1	RANBP2	0.383
SMARCA4	HDAC1	0.717	ADAM10	MAP3K7	0.483	CD44	CFLAR	0.383
CREB1	CREBBP	0.712	CREB1	ZNF148	0.48	IL6ST	LAMC1	0.382
TP53	ARIH2	0.695	CREBBP	SMARCA4	0.477	PIK3CA	JAK1	0.382
PARP1	HDAC1	0.681	ATF2	ARIH1	0.475	CD44	YWHAZ	0.377
ADAM10	CD46	0.676	CD44	MET	0.474	IGF2R	FGFR1	0.377
TP53	NPM1	0.667	SMARCC1	YWHAZ	0.465	CD46	CFLAR	0.374
GNS	TPP1	0.661	TP53	ZNF24	0.464	CD46	IL6ST	0.372
TP53	BTBD2	0.64	SMARCC1	RANBP2	0.462	SMARCA4	PARP1	0.371
TP53	SMARCC1	0.638	CD44	LAMC1	0.455	GNS	PSEN1	0.37
PIK3CA	RANBP2	0.637	CD44	TPP1	0.453	CD46	YWHAZ	0.366
ADAM10	YWHAZ	0.636	CDH1	EGFR	0.451	PARP1	NPM1	0.366
GNS	PSAP	0.626	CREB1	ADAM10	0.451	NPM1	YWHAZ	0.365
CD46	PICALM	0.624	PICALM	RANBP2	0.449	PIK3CA	CAST	0.363
TP53	PML	0.621	JAK1	CFLAR	0.445	CD44	JAK1	0.362
CASP10	CASP8	0.617	CASP10	FAS	0.439	CFLAR	PSAP	0.361
TIMP3	LAMC1	0.612	PIK3CA	PICALM	0.439	GNS	CD44	0.358
TP53	PNP	0.601	ATF2	PIK3CA	0.438	CREB1	ACTR2	0.356
CFLAR	TNFRSF10A	0.599	CREB1	IL6ST	0.438	MAP3K7	PTK2	0.356
FAS	CFLAR	0.594	MAP3K7	YWHAZ	0.436	CD44	IL6ST	0.355
TP53	UBE2I	0.592	CDH1	HDAC1	0.433	IL6ST	TIMP3	0.355
GNS	ADAM10	0.59	ACTR2	YWHAZ	0.432	RIPK1	FAS	0.355
MAP3K7	ACTR2	0.574	CREB1	ATF2	0.432	CFLAR	TIMP3	0.354
ARIH1	PIK3CA	0.573	SMARCA4	YWHAZ	0.427	MAP3K7	RANBP2	0.352
EGFR	PTK2	0.573	TP53	ATF3	0.426	GSK3B	ZNF148	0.35
JAK1	IL6ST	0.572	GNS	JAK1	0.425	CREB1	MAP3K7	0.348
SMARCC1	HDAC1	0.57	EGFR	CD44	0.422	ATF2	ADAM10	0.344
DVL2	TP53	0.567	PICALM	ACTR2	0.421	PTK2	PSAP	0.342
CASP8	TNFRSF10A	0.558	EGFR	MET	0.417	PTK2	LAMC1	0.34
GNS	IGF2R	0.557	CASP10	TNFRSF10A	0.415	GNS	PICALM	0.339
IGF2R	IL6ST	0.557	CD46	FAS	0.415	ATF2	UBE2I	0.338
IGF2R	PSAP	0.557	MAP3K7	SMARCC1	0.415	CAST	IL6ST	0.338
PSEN1	CTNNB1	0.557	ADAM10	ACTR2	0.414	UBE2I	PML	0.337
CASP10	CFLAR	0.55	GSK3B	PSEN1	0.414	PICALM	JAK1	0.336
ATF2	CREBBP	0.544	CAST	LAMC1	0.413	CREB1	TRIM23	0.335
PICALM	YWHAZ	0.54	CD46	ACTR2	0.409	MAP3K7	TRIM23	0.335
IGF2R	TPP1	0.537	IGF2R	CAST	0.408	CD46	CAST	0.334
RIPK1	CASP8	0.537	IGF2R	LAMC1	0.408	CREBBP	HDAC1	0.333
MAP3K7	CD46	0.536	GNS	CD46	0.399	PARP1	YWHAZ	0.333
CDH1	CTNNB1	0.531	PIK3CA	PTK2	0.399	ARIH1	CAST	0.332
PIK3CA	TRIM23	0.528	TP53	PTK2	0.399	RANBP2	IL6ST	0.332
TP53	EP300	0.528	IGF2R	CFLAR	0.398	LAMC1	MET	0.331
PIK3CA	MAP3K7	0.514	CFLAR	ARIH2	0.397	PICALM	TIMP3	0.33
SMARCC1	USP7	0.329	NPM1	HDAC1	0.284	PTK2	CAST	0.249
GNS	IL6ST	0.328	PIK3CA	IL6ST	0.284	SMARCA4	CD46	0.248
IGF2R	ADAM10	0.328	PTPRK	LAMC1	0.284	CAST	PML	0.247
PTPRK	IL6ST	0.327	TIMP3	MET	0.284	CREBBP	YWHAZ	0.247
CD46	MET	0.326	ADAM10	TIMP3	0.283	HDAC1	YWHAZ	0.247
CREB1	PTK2	0.326	CREBBP	CDH1	0.283	ARIH1	PICALM	0.246
CREBBP	PARP1	0.326	CD44	CAST	0.282	GNS	LAMC1	0.246
AXIN1	GSK3B	0.324	IGF2R	CD44	0.282	RANBP2	USP7	0.246
SMARCA4	NPM1	0.324	ACTR2	IL6ST	0.281	TP53	ZNF148	0.244
CD44	SMARCC1	0.323	ARIH1	JAK1	0.281	JAK1	YWHAZ	0.243
CD44	CD46	0.321	CD44	TIMP3	0.281	PTPRK	CD46	0.243
EGFR	CTNNB1	0.321	IGF2R	PICALM	0.281	SMARCC1	PML	0.243
ARIH1	MAP3K7	0.32	ATF2	ACTR2	0.28	ADAM10	PTK2	0.242
CD44	FAS	0.32	FGFR1	LAMC1	0.28	GNS	CFLAR	0.242
CD46	ZNF24	0.32	ATF2	PICALM	0.279	PICALM	MET	0.242
HDAC1	TPP1	0.32	CD44	PICALM	0.279	TPP1	IL6ST	0.242
TRIM23	UBE2I	0.319	IGF2R	ACTR2	0.279	ATF2	MET	0.241
ARIH1	TRIM23	0.318	PICALM	CFLAR	0.279	FAS	HDAC1	0.241
TPP1	CFLAR	0.318	CD46	SMARCC1	0.278	IGF2R	CD46	0.241
CTNNB1	YWHAZ	0.317	PICALM	SMARCC1	0.278	TP53	GSK3B	0.241
CD44	ACTR2	0.316	PTPRK	CD44	0.278	NPM1	ZNF24	0.24
CFLAR	IL6ST	0.316	EGFR	CAST	0.277	AXIN1	UBE2I	0.238
CDH1	MET	0.315	JAK1	TIMP3	0.277	PSEN1	YWHAZ	0.237
CD44	ATF3	0.314	ATF2	CD46	0.276	MAP3K7	CAST	0.236
FGFR1	TIMP3	0.314	CREBBP	CFLAR	0.276	PTK2	YWHAZ	0.236
PICALM	IL6ST	0.314	MAP3K7	ZNF24	0.275	CDH1	TIMP3	0.235
ADAM10	CASP8	0.312	SMARCA4	PTK2	0.275	MAP3K7	JAK1	0.235
RIPK1	CFLAR	0.312	UBE2I	LAMC1	0.271	USP7	JAK1	0.235
CREB1	PICALM	0.31	CD46	TRIM23	0.27	ZNF148	YWHAZ	0.235
FGFR1	PML	0.31	ARIH1	IL6ST	0.269	EGFR	GSK3B	0.234
MDM2	ATF3	0.308	SMARCC1	ARIH2	0.268	FGFR1	PICALM	0.231
ADAM10	CAST	0.306	ZNF24	RANBP2	0.268	ATF2	RANBP2	0.23
ATF2	PTK2	0.304	JAK1	LAMC1	0.266	GNS	TIMP3	0.23
MDM2	PML	0.304	PIK3CA	CD46	0.265	IL6ST	PSAP	0.23
ADAM10	CD44	0.301	ATF2	JAK1	0.264	CD46	JAK1	0.228
PICALM	PTK2	0.301	GNS	MET	0.263	CREBBP	CTNNB1	0.228
EGFR	LAMC1	0.297	TPP1	TIMP3	0.263	MAP3K7	ARIH2	0.227
RIPK1	MAP3K7	0.297	IL6ST	MET	0.262	ARIH1	PTK2	0.226
CAST	TIMP3	0.295	ACTR2	MET	0.261	CREBBP	NPM1	0.226
MDM2	USP7	0.294	MAP3K7	PICALM	0.261	GSK3B	PTK2	0.226
CREB1	UBE2I	0.292	FGFR1	SMARCC1	0.26	ATF2	TRIM23	0.225
CREBBP	FGFR1	0.292	MAP3K7	SMARCA4	0.259	ATF2	IL6ST	0.225
ARIH1	ACTR2	0.29	NPM1	PML	0.259	ATF3	MET	0.225
CFLAR	MET	0.29	CREB1	ARIH1	0.257	MAP3K7	IL6ST	0.225
CREBBP	PICALM	0.29	GNS	YWHAZ	0.257	PICALM	ARIH2	0.225
CREBBP	JAK1	0.29	CD44	NPM1	0.256	UBE2I	YWHAZ	0.224
FAS	CAST	0.29	HDAC1	PTK2	0.256	ATF3	TPP1	0.223
ARIH1	ZNF148	0.286	CD46	TPP1	0.255	SMARCC1	UBE2I	0.223
CREB1	RANBP2	0.286	NPM1	RANBP2	0.254	PIK3CA	ZNF24	0.222
ZNF24	SMARCC1	0.286	FGFR1	TPP1	0.253	TP53	CD44	0.222
CD44	PSAP	0.285	HDAC1	LAMC1	0.253	CD44	RANBP2	0.221
CAST	JAK1	0.284	MAP3K7	CFLAR	0.251	PTPRK	FGFR1	0.221
CD46	PSAP	0.284	ADAM10	MET	0.249	PICALM	CAST	0.22
FAS	ATF3	0.219	CDH1	PSAP	0.196	CASP8	PICALM	0.176
PTK2	RANBP2	0.219	GSK3B	YWHAZ	0.195	GNS	SMARCC1	0.176
MAP3K7	ZNF148	0.218	PNP	ATF3	0.195	PTK2	MET	0.176
NPM1	SMARCC1	0.217	PTPRK	PARP1	0.195	SMARCC1	IL6ST	0.176
CREB1	ZNF24	0.216	SMARCC1	TPP1	0.195	ACTR2	RANBP2	0.175
FAS	JAK1	0.215	FGFR1	CAST	0.194	ATF2	MAP3K7	0.175
PARP1	PTK2	0.215	ATF3	TIMP3	0.193	EGFR	PICALM	0.175
PTPRK	JAK1	0.215	ADAM10	RANBP2	0.192	MAP3K7	USP7	0.175
ADAM10	ZNF24	0.214	ADAM10	TPP1	0.192	ARIH1	USP7	0.174
ARIH1	ZNF24	0.214	CREB1	YWHAZ	0.192	ATF3	PML	0.174
CREBBP	ADAM10	0.214	PNP	CD44	0.192	TNFRSF10A	IL6ST	0.174
FGFR1	CFLAR	0.214	TP53	TPP1	0.192	ARIH1	ATF3	0.173
IGF2R	PSEN1	0.214	GNS	ACTR2	0.191	CREBBP	CASP8	0.173
JAK1	PSEN1	0.213	ADAM10	JAK1	0.19	FAS	ACTR2	0.173
PARP1	USP7	0.213	FAS	YWHAZ	0.19	ARIH1	GSK3B	0.172
PICALM	NPM1	0.213	GSK3B	CTNNB1	0.19	ARIH2	YWHAZ	0.172
TP53	FGFR1	0.212	PNP	TPP1	0.19	ATF2	USP7	0.172
ADAM10	NPM1	0.211	CAST	CFLAR	0.189	PIK3CA	SMARCC1	0.172
HDAC1	CTNNB1	0.211	CREBBP	IL6ST	0.189	SMARCA4	UBE2I	0.172
PICALM	PSAP	0.209	FAS	TPP1	0.189	ATF3	IL6ST	0.171
CREBBP	ARIH1	0.208	PNP	CFLAR	0.189	GNS	CREB1	0.171
SMARCA4	CFLAR	0.208	CDH1	CD44	0.188	EP300	ZNF24	0.169
CD44	PARP1	0.207	CREB1	CFLAR	0.188	EP300	SMARCC1	0.169
CFLAR	PML	0.207	PTK2	ZNF148	0.188	FGFR1	CD44	0.169
EGFR	CFLAR	0.207	TRIM23	IL6ST	0.188	PTK2	USP7	0.169
SMARCC1	LAMC1	0.207	ZNF24	IL6ST	0.188	ATF3	JAK1	0.168
EP300	HDAC1	0.206	HDAC1	CFLAR	0.187	CD44	TNFRSF10A	0.168
NPM1	CAST	0.205	SMARCA4	PICALM	0.187	IGF2R	EGFR	0.168
ARIH1	SMARCC1	0.204	CDH1	PSEN1	0.186	NPM1	JAK1	0.168
GNS	CAST	0.204	PSEN1	PSAP	0.186	PICALM	USP7	0.168
TIMP3	YWHAZ	0.204	SMARCA4	USP7	0.186	PTPRK	MAP3K7	0.168
CAST	MET	0.203	CREBBP	PML	0.185	FAS	UBE2I	0.167
IL6ST	ZNF148	0.203	JAK1	PSAP	0.185	SMARCC1	CFLAR	0.167
MAP3K7	MET	0.203	PIK3CA	ACTR2	0.185	CREBBP	PIK3CA	0.166
PICALM	ZNF24	0.203	CREBBP	USP7	0.184	CREBBP	TNFRSF10A	0.166
PSAP	TIMP3	0.203	TPP1	LAMC1	0.184	DVL2	FGFR1	0.166
PTPRK	CAST	0.203	CD46	TIMP3	0.182	PARP1	ZNF24	0.166
RANBP2	JAK1	0.203	CREBBP	IGF2R	0.182	PIK3CA	FAS	0.166
ATF2	CAST	0.201	ZNF24	CAST	0.182	PSEN1	TPP1	0.166
CREBBP	TRIM23	0.201	CDH1	CD46	0.181	PTPRK	YWHAZ	0.166
CREBBP	ATF3	0.201	TP53	CFLAR	0.181	TP53	CAST	0.166
JAK1	MET	0.201	JAK1	ZNF148	0.18	ACTR2	CFLAR	0.165
PML	MET	0.201	CDH1	LAMC1	0.179	CREBBP	PTK2	0.165
PTPRK	PTK2	0.201	FAS	PML	0.179	FGFR1	EGFR	0.165
ZNF24	USP7	0.201	GNS	FGFR1	0.179	SMARCC1	ACTR2	0.165
CASP8	ACTR2	0.199	PARP1	CFLAR	0.179	ADAM10	CFLAR	0.164
CAST	YWHAZ	0.198	RIPK1	CASP10	0.179	CREB1	EP300	0.164
EGFR	TIMP3	0.198	ARIH1	CD44	0.178	FGFR1	USP7	0.164
CASP8	CD46	0.197	JAK1	ARIH2	0.177	FGFR1	YWHAZ	0.164
EGFR	PML	0.197	PTK2	ARIH2	0.177	HDAC1	UBE2I	0.164
FGFR1	PTK2	0.197	RANBP2	ARIH2	0.177	MDM2	HDAC1	0.164
GNS	RIPK1	0.197	ACTR2	CAST	0.176	NPM1	TIMP3	0.164
PNP	FAS	0.197	SMARCC1	CAST	0.153	PDGFRL	LAMC1	0.142
PNP	HDAC1	0.164	ARIH1	EGFR	0.152	PNP	SMARCA4	0.142
SMARCA4	TIMP3	0.164	ATF3	PSAP	0.152	PSEN1	CFLAR	0.142
CASP8	YWHAZ	0.163	CAST	USP7	0.152	PSEN1	IL6ST	0.142
CD46	LAMC1	0.163	GSK3B	USP7	0.152	USP7	LAMC1	0.142
CREB1	CAST	0.163	UBE2I	USP7	0.152	ACTR2	TPP1	0.141
EGFR	JAK1	0.163	DVL2	UBE2I	0.151	CASP8	JAK1	0.141
FGFR1	SMARCA4	0.163	FGFR1	PSAP	0.151	EGFR	ZNF24	0.141
GNS	MAP3K7	0.163	PML	LAMC1	0.151	GSK3B	SMARCC1	0.141
HDAC1	ZNF148	0.163	PNP	SMARCC1	0.151	IGF2R	SMARCC1	0.141
ADAM10	SMARCC1	0.162	TRIM23	PTK2	0.151	CD46	UBE2I	0.14
ARIH1	LAMC1	0.162	ADAM10	FAS	0.15	PNP	IL6ST	0.14
ATF2	ZNF148	0.162	CAST	PSAP	0.15	PSEN1	MET	0.14
CREB1	CASP8	0.162	CREBBP	GSK3B	0.15	PTPRK	SMARCC1	0.14
EP300	NPM1	0.162	DVL2	AXIN1	0.15	UBE2I	ARIH2	0.14
FGFR1	CTNNB1	0.162	HDAC1	PML	0.15	EP300	CAST	0.139
GNS	ATF2	0.162	LAMC1	ARIH2	0.15	NPM1	LAMC1	0.139
CFLAR	YWHAZ	0.161	NPM1	TPP1	0.15	CREBBP	PSEN1	0.138
CREBBP	LAMC1	0.161	ATF2	ZNF24	0.149	CREBBP	ZNF148	0.138
EGFR	IL6ST	0.161	DVL2	ARIH2	0.149	GNS	PTK2	0.138
FGFR1	MET	0.161	HDAC1	CAST	0.149	HDAC1	ACTR2	0.138
GSK3B	CFLAR	0.161	ARIH1	CFLAR	0.148	HDAC1	ARIH2	0.138
TPP1	YWHAZ	0.161	CREB1	SMARCA4	0.147	PARP1	UBE2I	0.138
GSK3B	ARIH2	0.16	MDM2	TNFRSF10A	0.147	PNP	EGFR	0.138
IGF2R	ZNF24	0.16	TIMP3	ZNF148	0.147	PTK2	TIMP3	0.138
IL6ST	YWHAZ	0.16	ACTR2	USP7	0.146	CD44	HDAC1	0.137
PIK3CA	TIMP3	0.16	ARIH1	PTPRK	0.146	CREB1	NPM1	0.137
PSAP	YWHAZ	0.16	ARIH1	FAS	0.146	CREBBP	PNP	0.137
USP7	YWHAZ	0.16	FAS	LAMC1	0.146	EGFR	ZNF148	0.137
FGFR1	NPM1	0.159	PTK2	IL6ST	0.146	EP300	ZNF148	0.137
MAP3K7	CD44	0.159	ZNF24	HDAC1	0.146	TRIM23	RANBP2	0.137
PICALM	TPP1	0.159	ATF2	PSEN1	0.145	CREBBP	EGFR	0.136
ADAM10	EGFR	0.158	CAST	TPP1	0.145	EGFR	ATF3	0.136
CDH1	PNP	0.158	CREBBP	CAST	0.145	HDAC1	TIMP3	0.136
MDM2	PTK2	0.158	FGFR1	FAS	0.145	ATF2	CD44	0.135
ATF2	GSK3B	0.157	PARP1	ARIH2	0.145	CREB1	HDAC1	0.135
ATF3	YWHAZ	0.157	PNP	TIMP3	0.145	MDM2	NPM1	0.135
CD46	NPM1	0.157	PNP	YWHAZ	0.145	PTPRK	TIMP3	0.135
PIK3CA	USP7	0.157	SMARCA4	TPP1	0.145	ADAM10	ZNF148	0.134
PNP	TNFRSF10A	0.157	CREB1	GSK3B	0.144	ARIH1	CD46	0.134
CDH1	NPM1	0.156	RIPK1	CD44	0.144	FGFR1	UBE2I	0.134
CREB1	TP53	0.156	ARIH1	IGF2R	0.143	FGFR1	ARIH2	0.134
TRIM23	ACTR2	0.156	ATF2	SMARCA4	0.143	MAP3K7	TIMP3	0.134
ADAM10	LAMC1	0.155	CREB1	CD44	0.143	PARP1	RANBP2	0.134
CREBBP	UBE2I	0.155	CREB1	FAS	0.143	SMARCC1	PSEN1	0.134
FGFR1	HDAC1	0.155	GSK3B	CAST	0.143	ATF2	PML	0.133
SMARCC1	PTK2	0.155	MDM2	CFLAR	0.143	CASP8	PSEN1	0.133
ATF2	YWHAZ	0.154	PSEN1	PML	0.143	CAST	ATF3	0.133
IGF2R	MET	0.154	CDH1	IL6ST	0.142	IGF2R	MAP3K7	0.133
NPM1	IL6ST	0.154	CREB1	PNP	0.142	JAK1	PML	0.133
ARIH1	ADAM10	0.153	FAS	MET	0.142	TP53	IL6ST	0.133
MAP3K7	NPM1	0.153	GNS	EGFR	0.142	TRIM23	ZNF24	0.133
NPM1	ARIH2	0.153	SMARCA4	LAMC1	0.122	ZNF24	ACTR2	0.133
ARIH1	PSAP	0.131	PTPRK	HDAC1	0.121	ATF2	IGF2R	0.132
CDH1	SMARCC1	0.131	TP53	EGFR	0.121	LAMC1	YWHAZ	0.132
PICALM	UBE2I	0.131	CREBBP	TIMP3	0.12	SMARCA4	ACTR2	0.132
UBE2I	TIMP3	0.131	PTPRK	ATF3	0.12	PNP	CASP10	0.112
EGFR	PSAP	0.13	PTPRK	CFLAR	0.12	CD44	USP7	0.111
PARP1	CAST	0.13	USP7	ARIH2	0.12	CD44	PSEN1	0.111
PICALM	LAMC1	0.13	CASP8	IL6ST	0.119	PTK2	UBE2I	0.111
PNP	JAK1	0.13	CD44	PTK2	0.119	ZNF24	PML	0.111
CD44	PML	0.129	CREB1	JAK1	0.119	CD44	SMARCA4	0.11
CREB1	SMARCC1	0.129	IGF2R	HDAC1	0.119	EGFR	TPP1	0.11
CTNNB1	ZNF148	0.129	IGF2R	USP7	0.119	MAP3K7	HDAC1	0.11
FAS	PSAP	0.129	SMARCA4	RANBP2	0.119	PARP1	EP300	0.11
SMARCA4	JAK1	0.129	SMARCA4	ATF3	0.119	PTPRK	PML	0.11
SMARCA4	ARIH2	0.129	UBE2I	BTBD2	0.119	USP7	ZNF148	0.11
DVL2	TPP1	0.128	ARIH1	PSEN1	0.118	ARIH1	TPP1	0.109
FGFR1	ZNF148	0.128	ATF2	LAMC1	0.118	CDH1	CFLAR	0.109
GSK3B	PICALM	0.128	FGFR1	PDGFRL	0.118	DVL2	IL6ST	0.109
PTPRK	RANBP2	0.128	IGF2R	EP300	0.118	IGF2R	PNP	0.109
PTPRK	ZNF148	0.128	MAP3K7	FGFR1	0.118	IGF2R	GSK3B	0.109
TPP1	MET	0.128	MDM2	ZNF24	0.118	MDM2	GSK3B	0.109
ZNF24	JAK1	0.128	PICALM	ATF3	0.118	PIK3CA	PSEN1	0.109
PARP1	LAMC1	0.127	RIPK1	ZNF24	0.118	ADAM10	MDM2	0.108
PSAP	LAMC1	0.127	RIPK1	SMARCC1	0.118	CASP8	SMARCC1	0.108
UBE2I	CAST	0.127	ATF2	PARP1	0.117	CREBBP	AXIN1	0.108
ZNF24	CFLAR	0.127	CASP8	ZNF24	0.117	CREBBP	MDM2	0.108
ADAM10	UBE2I	0.126	CAST	RANBP2	0.117	PARP1	PSAP	0.108
ARIH1	SMARCA4	0.126	CD46	PSEN1	0.117	PTK2	JAK1	0.108
EP300	RANBP2	0.126	CREBBP	PSAP	0.117	UBE2I	PSAP	0.108
FGFR1	CD46	0.126	DVL2	SMARCC1	0.117	ZNF24	ZNF148	0.108
PARP1	PICALM	0.126	DVL2	USP7	0.117	ARIH1	NPM1	0.107
ADAM10	TRIM23	0.125	GNS	ARIH1	0.117	CAST	PSEN1	0.107
GNS	TP53	0.125	IGF2R	YWHAZ	0.117	CD46	ATF3	0.107
MDM2	FAS	0.125	PTPRK	PICALM	0.117	CDH1	PICALM	0.107
PNP	MET	0.125	TNFRSF10A	TIMP3	0.117	CREBBP	DVL2	0.107
SMARCC1	ZNF148	0.125	ACTR2	JAK1	0.116	EGFR	PDGFRL	0.107
EP300	USP7	0.124	CREBBP	ACTR2	0.116	GNS	ATF3	0.107
IGF2R	ARIH2	0.124	FGFR1	ACTR2	0.116	PIK3CA	FGFR1	0.107
PARP1	JAK1	0.123	MAP3K7	PARP1	0.116	PTK2	ATF3	0.107
PIK3CA	NPM1	0.123	PNP	RANBP2	0.116	RIPK1	PML	0.107
PIK3CA	YWHAZ	0.123	RIPK1	PICALM	0.116	TRIM23	ZNF148	0.107
SMARCC1	MET	0.123	ATF3	PSEN1	0.115	ACTR2	ZNF148	0.106
ADAM10	PSAP	0.122	CDH1	ADAM10	0.115	ARIH1	UBE2I	0.106
ARIH1	YWHAZ	0.122	CFLAR	ZNF148	0.115	ATF2	CTNNB1	0.106
ATF2	SMARCC1	0.122	MAP3K7	FAS	0.115	CD46	EP300	0.106
CASP8	PTK2	0.122	MDM2	TRIM23	0.115	CDH1	ACTR2	0.106
FAS	ZNF24	0.122	TPP1	PML	0.115	CDH1	UBE2I	0.106
FAS	TIMP3	0.122	PML	PSAP	0.114	PML	BTBD2	0.106
GNS	CREBBP	0.122	ACTR2	UBE2I	0.113	PTPRK	FAS	0.106
PTPRK	SMARCA4	0.122	CD46	ARIH2	0.113	RIPK1	JAK1	0.106
ARIH1	HDAC1	0.131	CREBBP	ZNF24	0.113	ARIH1	PARP1	0.105
UBE2I	TPP1	0.104	PIK3CA	MET	0.113	ARIH2	BTBD2	0.105
ZNF24	YWHAZ	0.104	ATF2	FAS	0.112	CREB1	MET	0.105
CD46	HDAC1	0.103	ATF2	ARIH2	0.112	PNP	ARIH2	0.105
CDH1	YWHAZ	0.103	IGF2R	TNFRSF10A	0.112	ATF2	HDAC1	0.104
CREBBP	CD46	0.103	PARP1	CD46	0.112	IGF2R	TP53	0.104
EGFR	ACTR2	0.103	ADAM10	GSK3B	0.1	NPM1	ACTR2	0.104
PICALM	PSEN1	0.103	ADAM10	PML	0.1	PARP1	FAS	0.104
UBE2I	CTNNB1	0.103	ATF2	EP300	0.1	PICALM	PML	0.104
CREBBP	SMARCC1	0.102	CASP10	CD44	0.1	PML	TIMP3	0.104
PTPRK	PIK3CA	0.102	CASP8	FGFR1	0.1	EGFR	MDM2	0.101
RANBP2	PML	0.102	CD44	ZNF148	0.1	GNS	PIK3CA	0.101
RANBP2	YWHAZ	0.102	DVL2	ZNF24	0.1	NPM1	CFLAR	0.101
RIPK1	IL6ST	0.102	FGFR1	PSEN1	0.1	PTPRK	ADAM10	0.101
SMARCA4	PSAP	0.102	GNS	PNP	0.1	RIPK1	IGF2R	0.101
TP53	PICALM	0.102	NPM1	UBE2I	0.1	RIPK1	MET	0.101
ZNF24	PSEN1	0.102	PNP	CD46	0.1	DVL2	YWHAZ	0.101
CDH1	TP53	0.101	TP53	TIMP3	0.1	ZNF24	UBE2I	0.1
CREBBP	CD44	0.101	TRIM23	PICALM	0.1	USP7	IL6ST	0.1
CREBBP	FAS	0.101
