# Supplementary material for: Predicting therapeutic drugs for hepatocellular carcinoma based on tissue-specific pathways
Source: PLoS Comput Biol. 2021 Feb 9;17(2):e1008696. doi: 10.1371/journal.pcbi.1008696 (PMC7920387; doi:10.1371/journal.pcbi.1008696)
Supplement: S3 Table — (XLSX) [file pcbi.1008696.s003.xlsx]

## Sheet: genes in pathways
Table S3. Twelve HCC tissue-specific pathway signatures.
Pathways Names	Enterez IDs of genes in downregulated gene set	Enterez IDs of genes in upregulated gene set
Pathways In Cancer	26291 5899 3091 8554 2254 26281 4843 3815 4437 8517 3685 7185 5604 2257 1488 8321 3320 4790 2308 1441 1436 598 8031 4792 2335 3082 6688 5900 5743 2353 6772 3845 868 8324 595 7184 3688 2252 5156 64399 3725 3725 3479	5371 861 5747 332 208 1869 7849 613 7175 405 9618 5914 27148 4087 5579 4193 5578 8817 1487 6777 867 7475 3716 898 4088 9063 324 5728 7170 2250 4149 673 2122 5601 6655 7473 2260 6513 7477 4233 7042 51176 3326 7187 3915 54205 1399 81029 10928 5155 10297 10342 27006 5915 2249 8313 51588 10000 5727 2277 284217 7474 2475 2263 7483 2256 26060 7428 8822 23624 9915 1286 4824 3912 1288 5605 23533 5335 225…
Prostate Cancer	1027 1950 8517 5604 5595 56034 3320 84699 4790 6934 2308 369 7157 4792 5295 367 3845 595 7184 6716 5156 3479	5594 208 1869 5170 1956 1017 4193 9134 354 898 5728 673 6655 1870 2260 64764 51176 3326 5155 1871 9586 5291 10000 2475 2263 5296 4824 5605 23533 6932 1147 842 842 5159 80310 5970 5290 7039 5154 90993 1387 1499 6654 5925 2932 1385 596 148327 572 3265 5894 3551 10488 4893 2950 5293 2885 207 468 83439 2033 2064 1026 8503 3645 3630 5294 3480
Adherens Junction	5777 10810 1500 5595 6885 5787 6591 81607 6934 5819 60 2534 387	117178 5594 6714 1956 4087 56288 5818 1457 51701 71 5792 4088 3643 2241 88 2260 4233 51176 9855 1460 5770 5795 10163 6932 4301 4301 5881 10580 87 1496 8936 1459 1387 1499 10458 1495 7046 81 4089 25945 998 5797 29119 7048 89 8976 7414 7454 83439 52 999 2033 2064 7082 6615 5879 4008 5880 7525 8826 3480
Endometrial Cancer	1950 5604 5595 6934 369 7157 5295 3845 595	5594 208 5170 1956 324 5728 673 6655 51176 10297 5291 8313 10000 2002 5296 5605 23533 6932 842 842 1496 5290 1499 6654 2932 1495 3611 572 4292 3265 5894 2309 4609 4893 29119 8312 5293 2885 207 83439 999 2064 8503 5294
Colorectal Cancer	4437 5604 5595 6934 369 7157 5900 5295 2353 3845 595 387 3725	5594 332 208 4087 4088 324 673 5601 7042 51176 5599 54205 10297 5291 8313 10000 5296 26060 23533 6932 5881 842 5290 1499 2932 596 4436 7046 572 4292 4089 5894 2956 4609 7048 5602 8312 836 5293 7043 7040 207 83439 581 8503 1630 5294 5879 5880
Apoptosis	5567 4914 2021 5535 5566 5573 8517 7132 8793 11213 839 4790 5530 598 7157 4792 5577 5295 355 3556 8837	208 5613 317 9941 5575 54205 8797 8794 637 5533 5291 10000 3656 1676 5296 3654 23533 1677 23052 3553 841 5532 1147 842 823 331 8717 472 5970 5290 63928 8772 596 5576 51135 9020 572 7186 824 7124 3551 3552 3563 843 843 840 9131 4615 8737 329 836 5568 5293 1439 4803 207 8795 11261 356 581 8503 3554 8743 330 5534 5294 3562
Wnt Signaling Pathway	5567 56998 79718 5535 5566 6477 27123 4775 6424 6885 8454 1488 8321 6425 6934 5530 7157 817 23002 8324 595 387 5529 144165 3725 3725	1454 6907 4087 5663 5579 5578 27101 1457 1487 51701 7475 81839 4088 324 4776 5601 5613 7473 23236 8945 7477 51176 5599 816 5528 1460 81029 5467 6093 10297 5533 5519 818 8313 6422 7474 64321 7483 896 85407 815 27121 5582 894 6932 5527 22943 7479 5532 5881 80319 4773 5331 59343 5330 57216 5332 23500 7476 1459 63928 1387 1499 54361 90665 2932 5516 4040 7976 51384 5525 1856 10023 6423 4772 9350 8326 …
Melanoma	26291 2254 26281 1950 5604 5595 2257 56034 369 7157 3082 5295 3845 595 2252 5156 3479	5594 208 1869 1869 1956 1021 4193 8817 5728 2250 673 1870 2260 4233 5155 1871 27006 2249 5291 10000 5296 2256 8822 5605 23533 2253 5159 1029 80310 2246 5290 5154 2258 2251 5925 2247 572 3265 8823 9965 5894 8074 2248 4893 2259 5293 207 999 1026 2255 8503 1019 4286 5294 3480
Notch Signaling Pathway	182 1488 9253 28514 1840	5663 1487 9612 10683 4851 196403 5664 22938 4242 3955 4854 3516 3280 8850 171558 3714 8650 151636 4855 55534 1387 5986 1856 113878 6868 1857 388585 388585 9794 2648 51107 55851 54567 11317 4853 23220 2033 84441 3066 9541 3065 1855 23385
Basal Cell Carcinoma	2737 2735 8321 6934 7157 8324 64399 64399	27148 7475 324 7473 7477 51176 81029 10297 8313 5727 7474 7483 6932 7479 6469 2736 7476 1499 54361 2932 650 7976 51384 1856 6608 8326 7472 1857 7855 652 8643 7478 2535 11211 8312 7484 7482 8323 80326 83439 8322 1855 51684 7481 8325 7480 7471
Melanogenesis	114 5567 3815 5566 4157 2776 5604 5595 8321 808 2771 84699 6934 7306 817 1910 3845 8324 801	5594 5579 5578 7475 1906 2778 5613 7473 23236 64764 108 7477 51176 816 112 81029 810 818 7474 7483 815 2770 5582 5605 6932 7479 109 107 1638 5331 5443 196883 5330 5332 7476 90993 1387 1499 54361 2932 1385 7976 51384 1856 434 148327 8326 111 7472 115 3265 1857 5894 10488 7855 4893 113 7478 2535 11211 163688 2775 7484 7482 5568 8323 2773 80326 4254 83439 2033 8322 7299 1855 4286 7481 8325 805 805 7…
Bladder Cancer	1950 5604 5595 369 7157 3576 3845 595 7057	5594 1869 1956 4193 673 1870 11186 1871 2277 1890 23604 5605 4313 1029 4318 1612 5925 2261 7423 3265 3265 5894 1613 4609 4893 4312 9252 7424 999 2064 1026 1019 5228 7422
