# Supplementary material for: Predicting therapeutic drugs for hepatocellular carcinoma based on tissue-specific pathways
Source: PLoS Comput Biol. 2021 Feb 9;17(2):e1008696. doi: 10.1371/journal.pcbi.1008696 (PMC7920387; doi:10.1371/journal.pcbi.1008696)
Supplement: S4 Table — (XLSX) [file pcbi.1008696.s004.xlsx]

## Sheet: Sheet1
Table S4. A total of 1,168 ranked drugs in descending order by their relationships with HCC.
Cmap_Drug_Name	Ctd_Drug_Name	Therapeutic Score(TS)	Absolute Value of TS
Scriptaid	Scriptaid	4.011	4.011
Ms-275	Entinostat	3.858	3.858
Trichostatin A	Trichostatin A	3.118	3.118
Harman	Harman	3.105	3.105
Estradiol	Estradiol	2.985	2.985
Geldanamycin	Geldanamycin	-2.965	2.965
Riboflavin	Riboflavin	2.958	2.958
Pridinol	Pridinol	2.942	2.942
Diethylstilbestrol	Diethylstilbestrol	2.936	2.936
Lomustine	Lomustine	-2.921	2.921
Piperacillin	Piperacillin	2.877	2.877
Securinine	Securinine	-2.857	2.857
Clozapine	Clozapine	-2.855	2.855
Suramin Sodium	Suramin	-2.814	2.814
Nilutamide	Nilutamide	2.808	2.808
Rosiglitazone	Rosiglitazone	-2.778	2.778
Furazolidone	Furazolidone	-2.755	2.755
Ns-398	N-(2-Cyclohexyloxy-4-Nitrophenyl)Methanesulfonamide	2.743	2.743
Trioxysalen	Trioxsalen	2.736	2.736
Hydrocortisone	Hydrocortisone	-2.717	2.717
Ethisterone	Ethisterone	2.697	2.697
Fulvestrant	Fulvestrant	2.681	2.681
Isocarboxazid	Isocarboxazid	-2.676	2.676
Acacetin	Acacetin	2.666	2.666
Ajmaline	Ajmaline	-2.665	2.665
H-7	1-(5-Isoquinolinesulfonyl)-2-Methylpiperazine	-2.652	2.652
Cetirizine	Cetirizine	2.651	2.651
Troglitazone	Troglitazone	2.641	2.641
Dinoprost	Dinoprost	2.638	2.638
Haloperidol	Haloperidol	2.633	2.633
Vorinostat	Vorinostat	2.623	2.623
Gabapentin	Gabapentin	2.606	2.606
Phenacetin	Phenacetin	2.597	2.597
Abamectin	Abamectin	-2.584	2.584
Prestwick-1103	Quinic Acid	-2.579	2.579
Cicloheximide	Cycloheximide	2.576	2.576
Ly-294002	2-(4-Morpholinyl)-8-Phenyl-4h-1-Benzopyran-4-One	2.567	2.567
Amitriptyline	Amitriptyline	2.564	2.564
Lynestrenol	Lynestrenol	2.563	2.563
Valproic Acid	Valproic Acid	2.558	2.558
Dipyridamole	Dipyridamole	2.551	2.551
Orphenadrine	Orphenadrine	2.551	2.551
Flunixin	Flunixin	2.543	2.543
Ribostamycin	Ribostamycin	2.539	2.539
Harmol	Harmol	2.53	2.53
Pentoxyverine	Carbetapentane	2.518	2.518
Ivermectin	Ivermectin	2.513	2.513
Deferoxamine	Deferoxamine	2.511	2.511
Glimepiride	Glimepiride	2.507	2.507
Oxybutynin	Oxybutynin	2.503	2.503
Prazosin	Prazosin	-2.495	2.495
Puromycin	Puromycin	2.486	2.486
Chlorcyclizine	Chlorcyclizine	2.478	2.478
Vancomycin	Vancomycin	2.459	2.459
Alfaxalone	Alphaxalone	2.445	2.445
Acenocoumarol	Acenocoumarol	2.438	2.438
Fenofibrate	Fenofibrate	-2.43	2.43
Syrosingopine	Syrosingopine	2.424	2.424
Felodipine	Felodipine	2.423	2.423
Carbinoxamine	Carbinoxamine	2.414	2.414
Berberine	Berberine	2.411	2.411
15-Delta Prostaglandin J2	15-Deoxyprostaglandin J2	2.41	2.41
Pirenzepine	Pirenzepine	2.409	2.409
Amprolium	Amprolium	2.407	2.407
Corbadrine	Nordefrin	-2.393	2.393
Hexestrol	Hexestrol	2.388	2.388
Promethazine	Promethazine	2.384	2.384
Naproxen	Naproxen	2.383	2.383
Thioperamide	Thioperamide	2.383	2.383
16,16-Dimethylprostaglandin E2	16,16-Dimethylprostaglandin E2	-2.38	2.38
Tanespimycin	Tanespimycin	-2.375	2.375
Pregnenolone	Pregnenolone	-2.374	2.374
Fenoterol	Fenoterol	2.373	2.373
Triprolidine	Triprolidine	-2.362	2.362
Cefmetazole	Cefmetazole	2.351	2.351
Phenazopyridine	Phenazopyridine	2.35	2.35
Celastrol	Tripterine	2.344	2.344
H-89	N-(2-(4-Bromocinnamylamino)Ethyl)-5-Isoquinolinesulfonamide	2.337	2.337
Clofazimine	Clofazimine	2.327	2.327
Fluphenazine	Fluphenazine	2.327	2.327
Spiradoline	Spiradoline	2.326	2.326
Flunisolide	Flunisolide	2.32	2.32
Carmustine	Carmustine	2.314	2.314
Tropicamide	Tropicamide	2.312	2.312
Chlortetracycline	Chlortetracycline	2.305	2.305
Amiprilose	Amiprilose	-2.298	2.298
Pempidine	Pempidine	2.296	2.296
Tiaprofenic Acid	Tiaprofenic Acid	-2.295	2.295
Nifenazone	Nifenazone	2.284	2.284
8-Azaguanine	8-Azaguanine	2.281	2.281
Clorgiline	Clorgyline	2.271	2.271
Pioglitazone	Pioglitazone	2.268	2.268
Lobeline	Lobeline	-2.267	2.267
Iopromide	Iopromide	-2.264	2.264
Nicergoline	Nicergoline	2.262	2.262
Thiethylperazine	Thiethylperazine	2.24	2.24
Saquinavir	Saquinavir	-2.225	2.225
Rifabutin	Rifabutin	2.223	2.223
Colchicine	Colchicine	2.222	2.222
Articaine	Articaine	-2.219	2.219
Carbamazepine	Carbamazepine	-2.212	2.212
Sirolimus	Sirolimus	2.212	2.212
Ampyrone	Ampyrone	-2.207	2.207
Ampicillin	Ampicillin	-2.206	2.206
Testosterone	Testosterone	2.201	2.201
Liothyronine	Liothyronine	2.19	2.19
Glafenine	Glafenine	2.189	2.189
Indometacin	Indomethacin	2.181	2.181
Metrifonate	Trichlorfon	2.179	2.179
Benperidol	Benperidol	2.174	2.174
Hexetidine	Hexetidine	-2.174	2.174
Flumetasone	Flumethasone	2.17	2.17
Isosorbide	Isosorbide Mononitrate	2.17	2.17
Ioversol	Ioversol	-2.16	2.16
Prilocaine	Prilocaine	2.159	2.159
Prestwick-1080	Methiazole	2.149	2.149
Calcium Folinate	Leucovorin	-2.145	2.145
Droperidol	Droperidol	-2.145	2.145
Ronidazole	Ronidazole	2.142	2.142
Canrenoic Acid	Canrenoic Acid	2.14	2.14
Chlorpromazine	Chlorpromazine	2.14	2.14
Blebbistatin	Blebbistatin	2.137	2.137
Fluticasone	Fluticasone Propionate	-2.135	2.135
Nipecotic Acid	Nipecotic Acid	2.133	2.133
Pramocaine	Pramocaine	-2.133	2.133
Ah-23848	Ah 23848	2.132	2.132
Amiodarone	Amiodarone	2.132	2.132
Lincomycin	Lincomycin	-2.129	2.129
Cinchonine	Cinchonine	-2.127	2.127
Pivampicillin	Pivampicillin	2.122	2.122
Propylthiouracil	Propylthiouracil	2.116	2.116
Oxymetazoline	Oxymetazoline	-2.111	2.111
Carbimazole	Carbimazole	2.102	2.102
Dropropizine	Dipropizine	-2.1	2.1
Ciclosporin	Cyclosporine	-2.097	2.097
Hesperetin	Hesperetin	2.095	2.095
Clomipramine	Clomipramine	2.093	2.093
Cloperastine	Cloperastine	2.091	2.091
Fluoxetine	Fluoxetine	2.09	2.09
Pha-00665752	5-((2,6-Dichlorobenzyl)Sulfonyl)-3-((3,5-Dimethyl-4-((2-(Pyrrolidin-1-Ylmethyl)Pyrrolidin-1-Yl)Carbonyl)-1h-Pyrrol-2-Yl)Methylene)-1,3-Dihydro-2h-Indol-2-One	2.088	2.088
Levcycloserine	1-(2-Hydroxy-4-Morpholin-4-Ylphenyl)Ethanone	2.079	2.079
Demecarium Bromide	Demecarium	-2.074	2.074
Harmaline	Harmaline	2.073	2.073
Urapidil	Urapidil	-2.069	2.069
Dioxybenzone	Dioxybenzone	2.065	2.065
Zoxazolamine	Zoxazolamine	-2.065	2.065
Dexpanthenol	Dexpanthenol	2.061	2.061
Mefenamic Acid	Mefenamic Acid	2.061	2.061
Dexamethasone	Dexamethasone	-2.057	2.057
Hydralazine	Hydralazine	2.055	2.055
Pindolol	Pindolol	-2.054	2.054
Citalopram	Citalopram	2.05	2.05
6-Bromoindirubin-3'-Oxime	6-Bromoindirubin-3'-Oxime	-2.043	2.043
Gelsemine	Gelsemine	2.04	2.04
Bacampicillin	Bacampicillin	-2.039	2.039
Gramine	Gramine	-2.035	2.035
Clindamycin	Clindamycin	2.033	2.033
Wortmannin	Wortmannin	-2.033	2.033
Desoxycortone	Desoxycorticosterone	2.03	2.03
Phentolamine	Phentolamine	-2.026	2.026
Tretinoin	Tretinoin	-2.026	2.026
Dimenhydrinate	Dimenhydrinate	2.023	2.023
Labetalol	Labetalol	2.021	2.021
Homosalate	Homosalate	2.017	2.017
Quinpirole	Quinpirole	-2.016	2.016
Theobromine	Theobromine	2.013	2.013
Benfluorex	Benfluorex	2.01	2.01
Erythromycin	Erythromycin	2.01	2.01
Zaprinast	Zaprinast	2.009	2.009
Methazolamide	Methazolamide	2.007	2.007
Buflomedil	Buflomedil	-2.006	2.006
Cefazolin	Cefazolin	-2.004	2.004
Nalbuphine	Nalbuphine	2.004	2.004
Anabasine	Anabasine	2.003	2.003
Raloxifene	Raloxifene	-2.003	2.003
Orlistat	Orlistat	2	2
Trimethobenzamide	Trimethobenzamide	-2	2
Alprostadil	Alprostadil	1.996	1.996
Trifluoperazine	Trifluoperazine	1.995	1.995
Repaglinide	Repaglinide	1.993	1.993
Sodium Phenylbutyrate	4-Phenylbutyric Acid	1.99	1.99
Clomifene	Clomifene	-1.986	1.986
Monorden	Radicicol	1.986	1.986
C-75	Ethyl 4(5)-Imidazolecarboxylate	1.985	1.985
Dicoumarol	Dicoumarol	1.982	1.982
Metoclopramide	Metoclopramide	1.976	1.976
Carbachol	Carbachol	1.973	1.973
Levonorgestrel	Levonorgestrel	1.972	1.972
Metrizamide	Metrizamide	-1.972	1.972
Methanthelinium Bromide	Methantheline	1.971	1.971
Ethotoin	Ethotoin	1.968	1.968
Folic Acid	Folic Acid	-1.965	1.965
Cyclobenzaprine	Cyclobenzaprine	1.964	1.964
Etacrynic Acid	Ethacrynic Acid	-1.963	1.963
Octopamine	Octopamine	-1.963	1.963
Dextromethorphan	Dextromethorphan	-1.96	1.96
Quinidine	Quinidine	-1.959	1.959
Nizatidine	Nizatidine	-1.958	1.958
Heptaminol	Heptaminol	-1.954	1.954
Lanatoside C	Lanatoside C	1.954	1.954
Luteolin	Luteolin	1.954	1.954
Pyrantel	Pyrantel	-1.953	1.953
Sulfaguanidine	Sulfaguanidine	1.952	1.952
Terguride	Dironyl	-1.951	1.951
Zidovudine	Zidovudine	1.951	1.951
Sulfathiazole	Sulfathiazole	1.95	1.95
Rifampicin	Rifampicin	1.945	1.945
Prochlorperazine	Prochlorperazine	-1.944	1.944
Azacyclonol	Azacyclonol	-1.941	1.941
Niridazole	Niridazole	-1.941	1.941
Propantheline Bromide	Propantheline	1.936	1.936
Sulfinpyrazone	Sulfinpyrazone	-1.934	1.934
Oxolinic Acid	Oxolinic Acid	1.932	1.932
Hecogenin	Hecogenin	1.931	1.931
Cobalt Chloride	Coamid	1.93	1.93
Spectinomycin	Spectinomycin	1.929	1.929
Promazine	Promazine	1.922	1.922
Methoxamine	Methoxamine	1.919	1.919
Pheniramine	Pheniramine	-1.919	1.919
Bicuculline	Bicuculline	1.918	1.918
Mianserin	Mianserin	1.917	1.917
Astemizole	Astemizole	1.916	1.916
Acetylsalicylsalicylic Acid	Acetylsalicylsalicylic Acid	1.915	1.915
Cycloserine	Cycloserine	1.914	1.914
Tocainide	Tocainide	-1.913	1.913
Bucladesine	Bucladesine	1.91	1.91
Edrophonium Chloride	Edrophonium	1.909	1.909
Mepyramine	Mepyramine	1.909	1.909
Cortisone	Cortisone	-1.908	1.908
Phenelzine	Phenelzine	1.906	1.906
Sulfamonomethoxine	Sulfamonomethoxine	-1.906	1.906
Aciclovir	Aciclovir	-1.905	1.905
Diprophylline	Dyphylline	1.904	1.904
Iopanoic Acid	Iopanoic Acid	1.904	1.904
Alvespimycin	17-(Dimethylaminoethylamino)-17-Demethoxygeldanamycin	-1.902	1.902
4-Hydroxyphenazone	4-Hydroxyantipyrine	-1.901	1.901
Kaempferol	Kaempherol	1.901	1.901
Anisomycin	Anisomycin	1.898	1.898
Methylbenzethonium Chloride	Methylbenzethonium Chloride	-1.892	1.892
Vinblastine	Vinblastine	-1.89	1.89
Trimethylcolchicinic Acid	Trimethylcolchicinic Acid	-1.889	1.889
Dienestrol	Dienestrol	1.887	1.887
Triamcinolone	Triamcinolone	1.887	1.887
Piromidic Acid	Piromidic Acid	-1.886	1.886
Torasemide	Torasemide	1.886	1.886
Butamben	Butamben	-1.885	1.885
Flutamide	Flutamide	-1.885	1.885
Hydroflumethiazide	Hydroflumethiazide	1.881	1.881
Exisulind	Sulindac Sulfone	-1.873	1.873
Conessine	Conessine	1.871	1.871
Orciprenaline	Orciprenaline	1.868	1.868
Crotamiton	Crotamiton	1.866	1.866
Nordihydroguaiaretic Acid	Masoprocol	1.865	1.865
Spiramycin	Spiramycin	1.863	1.863
Ornidazole	Ornidazole	-1.861	1.861
Biperiden	Biperiden	-1.86	1.86
Difenidol	Diphenidol	-1.86	1.86
Meteneprost	Meteneprost	-1.86	1.86
Tremorine	Tremorine	-1.859	1.859
Clebopride	Clebopride	-1.858	1.858
Dinoprostone	Dinoprostone	1.858	1.858
Khellin	Khellin	1.854	1.854
Minaprine	Minaprine	1.854	1.854
Trihexyphenidyl	Trihexyphenidyl	1.851	1.851
Sulfacetamide	Sulfacetamide	-1.85	1.85
Allantoin	Allantoin	1.848	1.848
Emetine	Emetine	1.846	1.846
Meclofenoxate	Meclofenoxate	1.845	1.845
Amodiaquine	Amodiaquine	1.844	1.844
Triamterene	Triamterene	1.841	1.841
Levodopa	Levodopa	-1.84	1.84
Xamoterol	Xamoterol	-1.84	1.84
Ciclacillin	Cyclacillin	-1.829	1.829
Laudanosine	Laudanosine	1.825	1.825
Quinisocaine	Dimethisoquin	1.825	1.825
Sb-202190	4-(4-Fluorophenyl)-2-(4-Hydroxyphenyl)-5-(4-Pyridyl)Imidazole	1.824	1.824
Isoconazole	Isoconazole	1.823	1.823
Oxetacaine	Oxethazaine	1.812	1.812
Y-27632	Y 27632	1.811	1.811
Cefalotin	Cefalotin	1.81	1.81
Quinethazone	Quinethazone	1.81	1.81
Cinchocaine	Cinchocaine	1.809	1.809
Gliquidone	Gliquidone	1.809	1.809
Esculetin	Esculetin	1.804	1.804
Ciclopirox	Ciclopirox	1.802	1.802
Guaifenesin	Guaifenesin	1.8	1.8
Delsoline	Delsoline	1.798	1.798
Erastin	Erastin	-1.797	1.797
Bambuterol	Bambuterol	1.796	1.796
Dicycloverine	Dicyclomine	-1.796	1.796
Methacholine Chloride	Methacholine Chloride	1.796	1.796
Cefsulodin	Cefsulodin	1.794	1.794
Gossypol	Gossypol	1.794	1.794
Alpha-Ergocryptine	Ergocryptine	-1.792	1.792
Procyclidine	Procyclidine	1.792	1.792
Aminohippuric Acid	P-Aminohippuric Acid	1.79	1.79
Mercaptopurine	Mercaptopurine	-1.79	1.79
Flucytosine	Flucytosine	-1.789	1.789
Etomidate	Etomidate	1.787	1.787
Canadine	Canadine	-1.786	1.786
Piribedil	Piribedil	1.783	1.783
Loperamide	Loperamide	1.782	1.782
Guanfacine	Guanfacine	1.774	1.774
Halofantrine	Halofantrine	-1.774	1.774
Artemisinin	Artemisinine	1.773	1.773
Ambroxol	Ambroxol	1.772	1.772
Fenspiride	Fenspiride	1.77	1.77
Amantadine	Amantadine	-1.769	1.769
Amoxicillin	Amoxicillin	-1.766	1.766
Androsterone	Androsterone	-1.763	1.763
Dantrolene	Dantrolene	-1.763	1.763
Cisapride	Cisapride	-1.761	1.761
Salsolinol	Salsolinol	-1.76	1.76
Benzethonium Chloride	Benzethonium	-1.759	1.759
Sulfadimidine	Sulfamethazine	-1.759	1.759
Tranylcypromine	Tranylcypromine	1.759	1.759
Trimipramine	Trimipramine	1.758	1.758
6-Benzylaminopurine	N-Benzyladenine	1.753	1.753
Glycopyrronium Bromide	Glycopyrrolate	1.753	1.753
Vidarabine	Vidarabine	-1.75	1.75
Phthalylsulfathiazole	Phthalylsulfathiazole	1.749	1.749
Mephenesin	Mephenesin	-1.747	1.747
Rimexolone	Rimexolone	1.746	1.746
Nabumetone	Nabumetone	1.742	1.742
Exemestane	Exemestane	1.741	1.741
Metyrapone	Metyrapone	-1.741	1.741
Troleandomycin	Troleandomycin	1.738	1.738
Sb-203580	Sb 203580	1.736	1.736
Sulfanilamide	Sulfanilamide	1.736	1.736
Chloroquine	Chloroquine	-1.729	1.729
Asiaticoside	Asiaticoside	1.728	1.728
Hymecromone	Hymecromone	-1.728	1.728
Amoxapine	Amoxapine	-1.723	1.723
Fenbendazole	Fenbendazole	1.723	1.723
Isopropamide Iodide	Isopropamide Iodide	1.721	1.721
Procaine	Procaine	1.721	1.721
Mephenytoin	Mephenytoin	1.717	1.717
Sulfamethizole	Sulfamethizole	-1.716	1.716
Ascorbic Acid	Vitamin C	-1.715	1.715
Ketoconazole	Ketoconazole	1.712	1.712
Trimethoprim	Trimethoprim	1.711	1.711
Benserazide	Benserazide	1.704	1.704
Meptazinol	Meptazinol	1.704	1.704
Phenindione	Phenindione	1.702	1.702
Iopamidol	Iopamidol	1.701	1.701
Sr-95531	Gabazine	-1.701	1.701
Famotidine	Famotidine	-1.7	1.7
Mesalazine	Mesalazine	1.7	1.7
Fluvastatin	Fluvastatin	-1.697	1.697
Metampicillin	Methampicillin	1.697	1.697
Clotrimazole	Clotrimazole	1.696	1.696
Cyclopenthiazide	Cyclopenthiazide	1.695	1.695
Iproniazid	Iproniazid	1.695	1.695
Sanguinarine	Sanguinarine	1.692	1.692
Bumetanide	Bumetanide	-1.691	1.691
Cefotaxime	Cefotaxime	1.691	1.691
Metformin	Metformin	-1.691	1.691
Ritodrine	Ritodrine	-1.689	1.689
Fosfosal	Fosfosal	-1.687	1.687
Proxyphylline	Proxyphylline	1.687	1.687
Lisuride	Lisuride	1.686	1.686
Velnacrine	Velnacrine	1.686	1.686
Epitiostanol	Epitiostanol	1.685	1.685
Mometasone	Mometasone	-1.684	1.684
Nomifensine	Nomifensine	1.681	1.681
Dihydrostreptomycin	Dihydrostreptomycin Sulfate	-1.68	1.68
Adiphenine	Adiphenine	-1.679	1.679
Procainamide	Procainamide	1.679	1.679
Fluorometholone	Fluorometholone	1.678	1.678
Tracazolate	Tracazolate	-1.677	1.677
Thiocolchicoside	Thiocolchicoside	-1.676	1.676
Diphenylpyraline	Diphenylpyraline	1.675	1.675
Amphotericin B	Amphotericin B	1.672	1.672
Piperine	Piperine	1.671	1.671
Cefadroxil	Cefadroxil	-1.67	1.67
Etamsylate	Ethamsylate	-1.668	1.668
Lumicolchicine	Lumicolchicine	1.667	1.667
Atropine	Atropine	-1.665	1.665
Fusidic Acid	Fusidic Acid	1.663	1.663
Niclosamide	Niclosamide	-1.662	1.662
Nortriptyline	Nortriptyline	1.66	1.66
Thiamazole	Methimazole	-1.659	1.659
Sulfasalazine	Sulfasalazine	1.657	1.657
Caffeic Acid	3,4-Dihydroxycinnamic Acid	1.656	1.656
Cefoxitin	Cefoxitin	1.655	1.655
Mesoridazine	Mesoridazine	-1.655	1.655
Cyclic Adenosine Monophosphate	Cyclic Amp	-1.651	1.651
Thioproperazine	Thioproperazine	1.651	1.651
Ifenprodil	Ifenprodil	-1.649	1.649
Equilin	Equilin	1.648	1.648
Tiabendazole	Thiabendazole	1.648	1.648
Diflorasone	Diflorasone	-1.647	1.647
Doxazosin	Doxazosin	-1.645	1.645
Mestranol	Mestranol	1.645	1.645
Pha-00816795	2-(2-Chloro-4-Iodophenylamino)-N-Cyclopropylmethoxy-3,4-Difluorobenzamide	1.645	1.645
Picrotoxinin	Picrotoxinin	1.644	1.644
Isoetarine	Isoetarine	1.643	1.643
Benzbromarone	Benzbromarone	-1.64	1.64
Dirithromycin	Dirithromycin	-1.64	1.64
Tetraethylenepentamine	Tetraethylenepentamine	1.638	1.638
Ketanserin	Ketanserin	1.637	1.637
Esculin	Esculin	-1.635	1.635
Co-Dergocrine Mesilate	Ergoloid Mesylates	-1.634	1.634
Piperidolate	Piperidolate	1.634	1.634
Tetracaine	Tetracaine	1.633	1.633
Glibenclamide	Glyburide	1.632	1.632
Ofloxacin	Ofloxacin	-1.63	1.63
Phenformin	Phenformin	1.63	1.63
Thiamine	Thiamine	-1.63	1.63
Nitrofurantoin	Nitrofurantoin	1.628	1.628
Acetylsalicylic Acid	Acetylsalicylic Acid	1.626	1.626
Sc-19220	Dibenz(B,F)(1,4)Oxazepine-10(11h)-Carboxylic Acid, 8-Chloro-, 2-Acetylhydrazide	1.626	1.626
Tacrine	Tacrine	-1.624	1.624
Thioridazine	Thioridazine	-1.624	1.624
Etidronic Acid	Etidronic Acid	-1.62	1.62
Nefopam	Nefopam	1.617	1.617
Ciprofloxacin	Ciprofloxacin	-1.615	1.615
Helveticoside	Helveticoside	1.614	1.614
Nitrofural	Nitrofural	1.614	1.614
Merbromin	Merbromin	1.613	1.613
Trapidil	Trapidil	-1.611	1.611
Furaltadone	Furaltadon	-1.609	1.609
Parthenolide	Parthenolide	-1.609	1.609
Cantharidin	Cantharidin	1.608	1.608
Methotrexate	Methotrexate	-1.608	1.608
Desipramine	Desipramine	1.603	1.603
Moracizine	Moricizine	1.603	1.603
Tolazoline	Tolazoline	1.603	1.603
Ethosuximide	Ethosuximide	1.602	1.602
Chlorhexidine	Chlorhexidine	1.6	1.6
Cinoxacin	Cinoxacin	-1.599	1.599
Progesterone	Progesterone	1.597	1.597
Carcinine	Carcinine	1.596	1.596
Tetroquinone	Tetrahydroxy-1,4-Quinone	-1.596	1.596
Tamoxifen	Tamoxifen	1.593	1.593
Midecamycin	Midecamycin	1.592	1.592
Clofibrate	Clofibrate	1.591	1.591
Myosmine	Myosmine	1.591	1.591
Diphenhydramine	Diphenhydramine	-1.587	1.587
Tyloxapol	Tyloxapol	1.586	1.586
Ursolic Acid	Ursolic Acid	1.586	1.586
Semustine	Semustine	-1.585	1.585
Cloxacillin	Cloxacillin	-1.58	1.58
Serotonin	Serotonin	1.58	1.58
Chlorambucil	Chlorambucil	1.579	1.579
Tiletamine	Tiletamine	1.579	1.579
Fenbufen	Fenbufen	-1.578	1.578
Pronetalol	Pronethalol	-1.578	1.578
Moroxydine	Moroxydine	1.577	1.577
Gemfibrozil	Gemfibrozil	-1.571	1.571
Isradipine	Isradipine	1.568	1.568
Alimemazine	Alimemazine	1.562	1.562
Tropine	Tropine	-1.562	1.562
Ozagrel	Ozagrel	-1.557	1.557
Novobiocin	Novobiocin	-1.553	1.553
Dydrogesterone	Dydrogesterone	1.552	1.552
Bethanechol	Bethanechol	-1.55	1.55
Azathioprine	Azathioprine	-1.547	1.547
Suprofen	Suprofen	1.546	1.546
Triflupromazine	Triflupromazine	-1.546	1.546
Pargyline	Pargyline	-1.545	1.545
Bezafibrate	Bezafibrate	1.544	1.544
Racecadotril	Racecadotril	1.543	1.543
Cyproterone	Cyproterone Acetate	-1.542	1.542
Pirlindole	Pirlindole	-1.542	1.542
Epirizole	Epirizole	-1.54	1.54
Trimethadione	Trimethadione	1.539	1.539
Ondansetron	Ondansetron	-1.537	1.537
Ikarugamycin	Ikarugamycin	1.536	1.536
Phenazone	Antipyrine	1.536	1.536
Apomorphine	Apomorphine	1.535	1.535
Clobetasol	Clobetasol Propionate	1.535	1.535
Mg-262	Mg 262	-1.534	1.534
Dilazep	Dilazep	1.532	1.532
Estriol	Estriol	1.531	1.531
Nicardipine	Nicardipine	-1.531	1.531
Sulfafurazole	Sulfisoxazole	1.528	1.528
Valinomycin	Valinomycin	-1.528	1.528
Betazole	Betazole	1.526	1.526
Bergenin	Bergenin	1.525	1.525
Fusaric Acid	Fusaric Acid	-1.524	1.524
Genistein	Genistein	1.524	1.524
Spiperone	Spiperone	1.522	1.522
Beclometasone	Beclomethasone	1.516	1.516
Bupropion	Bupropion	1.516	1.516
Prestwick-674	Graveoline	1.516	1.516
Halcinonide	Halcinonide	1.515	1.515
Cinnarizine	Cinnarizine	1.513	1.513
Hydroquinine	Hydroquinidine	-1.513	1.513
Isocorydine	Isocorydine	1.51	1.51
Oxybenzone	Oxybenzone	1.51	1.51
Etanidazole	Etanidazole	1.507	1.507
Etiocholanolone	Aetiocholanolone	1.507	1.507
Acemetacin	Acemetacin	-1.506	1.506
Megestrol	Megestrol Acetate	1.506	1.506
Corticosterone	Corticosterone	-1.505	1.505
Colistin	Colistin	1.503	1.503
Meglumine	Meglumine	1.503	1.503
Captopril	Captopril	1.502	1.502
Diclofenac	Diclofenac	1.502	1.502
Propofol	Propofol	1.502	1.502
Alclometasone	Alclometasone	1.5	1.5
Tinidazole	Tinidazole	-1.5	1.5
Diflunisal	Diflunisal	1.498	1.498
Isotretinoin	Isotretinoin	-1.498	1.498
Alverine	Alverine	-1.497	1.497
Nicotinic Acid	Niacin	-1.497	1.497
Doxepin	Doxepin	1.496	1.496
Solasodine	Solasodine	1.496	1.496
Amrinone	Amrinone	1.493	1.493
Colecalciferol	Cholecalciferol	1.493	1.493
Pyridoxine	Pyridoxine	-1.492	1.492
Glipizide	Glipizide	1.491	1.491
Prednisolone	Prednisolone	1.491	1.491
Homatropine	Homatropine	1.487	1.487
Aztreonam	Aztreonam	-1.486	1.486
Atractyloside	Atractyloside	-1.484	1.484
Dosulepin	Dosulepin	1.484	1.484
Etoposide	Etoposide	1.484	1.484
Aminoglutethimide	Aminoglutethimide	1.482	1.482
Proguanil	Proguanil	1.476	1.476
Resveratrol	Resveratrol	1.473	1.473
Selegiline	Selegiline	1.472	1.472
Vitexin	Vitexin	-1.471	1.471
Benfotiamine	Benphothiamine	-1.47	1.47
Guanethidine	Guanethidine	1.464	1.464
Verapamil	Verapamil	1.462	1.462
Metoprolol	Metoprolol	-1.461	1.461
Minoxidil	Minoxidil	1.461	1.461
Nocodazole	Nocodazole	1.461	1.461
3-Nitropropionic Acid	3-Nitropropionic Acid	-1.459	1.459
Hexylcaine	Hexylcaine	-1.456	1.456
Beta-Escin	Escin	1.455	1.455
Oxyphenbutazone	Oxyphenbutazone	1.455	1.455
Ethambutol	Ethambutol	1.453	1.453
Bephenium Hydroxynaphthoate	Bephenium Hydroxynaphthoate	-1.45	1.45
Methoxsalen	Methoxsalen	1.45	1.45
Cefuroxime	Cefuroxime	-1.447	1.447
Guanadrel	Guanadrel	-1.444	1.444
Meclocycline	Meclocycline	-1.443	1.443
Heliotrine	Heliotrine	1.442	1.442
Monobenzone	Monobenzone	1.441	1.441
Etofylline	Etofylline	-1.44	1.44
Indapamide	Indapamide	1.44	1.44
Pipenzolate Bromide	Pipenzolate	1.44	1.44
Roxithromycin	Roxithromycin	-1.439	1.439
Tiapride	Tiapride Hydrochloride	1.439	1.439
Cefepime	Cefepime	-1.435	1.435
Clioquinol	Clioquinol	-1.435	1.435
Nifedipine	Nifedipine	1.434	1.434
Alexidine	Alexidine	1.432	1.432
Piperacetazine	Piperacetazine	-1.431	1.431
Econazole	Econazole	1.43	1.43
Tobramycin	Tobramycin	-1.429	1.429
Hesperidin	Hesperidin	1.428	1.428
Naloxone	Naloxone	1.428	1.428
Capsaicin	Capsaicin	1.427	1.427
Citiolone	Citiolone	1.427	1.427
Ebselen	Ebselen	1.426	1.426
Hnmpa-(Am)3	Hydroxy-2-Naphthalenyl-Methyl Phosphonic Acid Trisacetoxymethylester	-1.421	1.421
Bacitracin	Bacitracin	1.42	1.42
Chlorprothixene	Chlorprothixene	1.419	1.419
Lm-1685	Lm-1685	-1.418	1.418
Vincamine	Vincamine	1.418	1.418
Benzamil	Benzamil	1.417	1.417
Dyclonine	Dyclonine	1.417	1.417
Mebendazole	Mebendazole	1.417	1.417
Pimozide	Pimozide	1.417	1.417
Salbutamol	Salbutamol	-1.417	1.417
Monocrotaline	Monocrotaline	1.416	1.416
Benzonatate	Benzonatate	-1.415	1.415
Acepromazine	Acepromazine	1.414	1.414
Alprenolol	Alprenolol	-1.414	1.414
Pentetrazol	Pentylenetetrazole	1.414	1.414
Dizocilpine	Dizocilpine Maleate	1.413	1.413
Pipemidic Acid	Pipemidic Acid	1.413	1.413
Terconazole	Terconazole	1.413	1.413
Brompheniramine	Brompheniramine	1.412	1.412
Sertaconazole	Sertaconazole	1.412	1.412
Fluspirilene	Fluspirilene	1.41	1.41
Oxolamine	Oxolamine	-1.41	1.41
Metanephrine	Metanephrine	-1.406	1.406
Oxaprozin	Oxaprozin	1.406	1.406
Prestwick-675	Hippeastrine	-1.406	1.406
Vinburnine	Eburnamonine	1.403	1.403
Nimesulide	Nimesulide	1.402	1.402
Suxibuzone	Suxibuzone	-1.401	1.401
Loracarbef	Loracarbef	-1.4	1.4
Pilocarpine	Pilocarpine	-1.4	1.4
Seneciphylline	Seneciphylline	1.4	1.4
Ketorolac	Ketorolac	1.399	1.399
Isoniazid	Isoniazid	-1.393	1.393
Metronidazole	Metronidazole	1.393	1.393
Pinacidil	Pinacidil	1.393	1.393
Ursodeoxycholic Acid	Ursodeoxycholic Acid	1.391	1.391
Moxonidine	Moxonidine	-1.39	1.39
Chlorzoxazone	Chlorzoxazone	1.384	1.384
Bufexamac	Bufexamac	1.383	1.383
Clenbuterol	Clenbuterol	-1.383	1.383
Daunorubicin	Daunorubicin	-1.383	1.383
Cyclopentolate	Cyclopentolate	1.381	1.381
Fenoprofen	Fenoprofen	1.38	1.38
10-Methoxyharmalan	1-Methyl-6-Methoxy-Dihydro-Beta-Carboline	1.379	1.379
Pirinixic Acid	Pirinixic Acid	1.378	1.378
Sparteine	Sparteine	-1.378	1.378
N6-Methyladenosine	N(6)-Methyladenosine	-1.376	1.376
Proxymetacaine	Proparacaine	1.375	1.375
Cefapirin	Cefapirin	-1.374	1.374
Mebeverine	Mebeverine	1.374	1.374
Oxedrine	Synephrine	-1.374	1.374
Quercetin	Quercetin	-1.374	1.374
Dobutamine	Dobutamine	1.373	1.373
Danazol	Danazol	1.372	1.372
Tetrandrine	Tetrandrine	-1.372	1.372
Apramycin	Apramycin	1.369	1.369
Lycorine	Lycorine	1.368	1.368
Terbutaline	Terbutaline	1.368	1.368
Thalidomide	Thalidomide	-1.368	1.368
Clopamide	Clopamide	1.367	1.367
Betulinic Acid	Betulinic Acid	-1.364	1.364
Betamethasone	Betamethasone	1.361	1.361
Domperidone	Domperidone	1.36	1.36
Levopropoxyphene	Levopropoxyphene	1.359	1.359
Sulindac	Sulindac	-1.359	1.359
Cefotiam	Cefotiam	1.357	1.357
Chlorphenamine	Chlorphenamine	-1.356	1.356
Finasteride	Finasteride	1.355	1.355
Timolol	Timolol	1.354	1.354
Vinpocetine	Vinpocetine	-1.354	1.354
Vigabatrin	Vigabatrin	-1.353	1.353
Withaferin A	Withaferin A	-1.35	1.35
Melatonin	Melatonin	1.349	1.349
Mexiletine	Mexiletine	1.349	1.349
Skimmianine	Skimmianine	-1.348	1.348
Florfenicol	Florfenicol	1.346	1.346
Pyrimethamine	Pyrimethamine	1.346	1.346
Oligomycin	Oligomycins	1.344	1.344
Dapsone	Dapsone	1.339	1.339
Fludrocortisone	Fludrocortisone	1.339	1.339
Amylocaine	Amylocaine	-1.336	1.336
Enilconazole	Enilconazole	-1.335	1.335
Oxantel	Oxantel	-1.335	1.335
Atracurium Besilate	Atracurium	1.334	1.334
Disulfiram	Disulfiram	-1.334	1.334
Perhexiline	Perhexiline	1.331	1.331
Pepstatin	Pepstatin	1.329	1.329
3-Acetylcoumarin	3-Acetylcoumarin	-1.325	1.325
Baclofen	Baclofen	-1.325	1.325
Naftidrofuryl	Nafronyl	-1.324	1.324
Sulpiride	Sulpiride	1.324	1.324
Butirosin	Butirosin Sulfate	1.323	1.323
Sulfamethoxazole	Sulfamethoxazole	-1.32	1.32
Dopamine	Dopamine	1.316	1.316
Pyrazinamide	Pyrazinamide	-1.316	1.316
Gentamicin	Gentamicin	-1.315	1.315
Prestwick-920	Vesamicol	1.315	1.315
Ramifenazone	Ramifenazone	1.315	1.315
Sisomicin	Sisomicin	1.315	1.315
6-Azathymine	6-Azathymine	1.314	1.314
Amikacin	Amikacin	1.314	1.314
Ipratropium Bromide	Ipratropium Bromide	1.314	1.314
Primaquine	Primaquine	1.314	1.314
Tranexamic Acid	Tranexamic Acid	1.314	1.314
Enalapril	Enalapril	1.311	1.311
Biotin	Biotin	1.31	1.31
Metitepine	Methiothepin	-1.309	1.309
Levocabastine	Levocabastine	1.308	1.308
Enoxacin	Enoxacin	-1.307	1.307
Acetazolamide	Acetazolamide	1.306	1.306
Boldine	Boldine	1.306	1.306
Mebhydrolin	Diazoline	1.304	1.304
Sr-95639a	Morpholineoethylamino-3-Benzocyclohepta(5,6-C)Pyridazine	-1.304	1.304
Eldeline	Eldeline	1.303	1.303
Streptozocin	Streptozocin	-1.302	1.302
Sulfaphenazole	Sulfaphenazole	-1.302	1.302
Ethaverine	Ethaverine	-1.299	1.299
Molsidomine	Molsidomine	1.299	1.299
Palmatine	Palmatine	1.296	1.296
Isoxsuprine	Isoxsuprine	1.295	1.295
Noscapine	Noscapine	1.294	1.294
Hydroxyachillin	Hydroxyachillin	1.293	1.293
Fluocinonide	Fluocinonide	1.291	1.291
Niflumic Acid	Niflumic Acid	1.291	1.291
Sc-560	Sc 560	1.291	1.291
Xylazine	Xylazine	1.291	1.291
Bromopride	Bromopride	-1.29	1.29
Imatinib	Imatinib	1.29	1.29
Flunarizine	Flunarizine	1.288	1.288
Zardaverine	Zardaverine	-1.288	1.288
Miconazole	Miconazole	1.285	1.285
Deptropine	Dibenzheptropine	1.283	1.283
Pimethixene	Pimethixene	1.282	1.282
Bisoprolol	Bisoprolol	1.281	1.281
Succinylsulfathiazole	Succinylsulfathiazole	-1.281	1.281
Roxarsone	Roxarsone	1.28	1.28
Fasudil	Fasudil	-1.279	1.279
Leflunomide	Leflunomide	1.279	1.279
Mephentermine	Mephentermine	1.277	1.277
Naltrexone	Naltrexone	1.277	1.277
Nafcillin	Nafcillin	1.274	1.274
Naringenin	Naringenin	-1.274	1.274
Lomefloxacin	Lomefloxacin	1.271	1.271
Diazoxide	Diazoxide	1.27	1.27
Etamivan	Etamivan	1.27	1.27
Lithocholic Acid	Lithocholic Acid	1.269	1.269
Oxytetracycline	Oxytetracycline	-1.268	1.268
Mepenzolate Bromide	Mepenzolate	1.266	1.266
Mefloquine	Mefloquine	1.265	1.265
Prestwick-1100	Vitamin K 2	1.265	1.265
Clorsulon	Clorsulon	-1.262	1.262
Trolox C	6-Hydroxy-2,5,7,8-Tetramethylchroman-2-Carboxylic Acid	-1.262	1.262
Hydroxyzine	Hydroxyzine	1.259	1.259
Pralidoxime	Pralidoxime	-1.259	1.259
Oxprenolol	Oxprenolol	1.258	1.258
Vanoxerine	Vanoxerine	1.258	1.258
Adrenosterone	Adrenosterone	1.257	1.257
Furosemide	Furosemide	1.256	1.256
Ar-A014418	N-(4-Methoxybenzyl)-N'-(5-Nitro-1,3-Thiazol-2-Yl)Urea	-1.255	1.255
Carteolol	Carteolol	1.254	1.254
Lovastatin	Lovastatin	1.253	1.253
Spironolactone	Spironolactone	-1.253	1.253
Tetrahydroalstonine	Raubasine	1.253	1.253
Dorzolamide	Dorzolamide	-1.252	1.252
Imipramine	Imipramine	1.252	1.252
Lisinopril	Lisinopril	1.251	1.251
Morantel	Morantel	-1.251	1.251
Parbendazole	Parbendazole	-1.251	1.251
Pyrvinium	Pyrvinium	1.251	1.251
Antimycin A	Antimycin A	1.247	1.247
Piroxicam	Piroxicam	-1.247	1.247
Zuclopenthixol	Zuclopenthixol	-1.246	1.246
Celecoxib	Celecoxib	1.245	1.245
Meclofenamic Acid	Meclofenamic Acid	1.245	1.245
Tribenoside	Tribenoside	1.242	1.242
Aminophylline	Aminophylline	-1.241	1.241
Mafenide	Mafenide	-1.241	1.241
Phenylpropanolamine	Phenylpropanolamine	1.237	1.237
Adipiodone	Iodipamide	1.232	1.232
Cefoperazone	Cefoperazone	-1.232	1.232
Fursultiamine	Fursultiamine	1.232	1.232
Methyldopa	Methyldopa	-1.232	1.232
Menadione	Menadione	1.231	1.231
Ceforanide	Ceforanide	1.229	1.229
Flavoxate	Flavoxate	-1.228	1.228
Staurosporine	Staurosporine	-1.226	1.226
Dehydrocholic Acid	Dehydrocholic Acid	1.224	1.224
R-Atenolol	Atenolol	1.224	1.224
Flucloxacillin	Flucloxacillin	-1.223	1.223
Naringin	Naringin	1.222	1.222
Chlormezanone	Chlormezanone	-1.22	1.22
Famprofazone	Famprofazone	-1.22	1.22
Iocetamic Acid	Iocetamic Acid	-1.218	1.218
Meropenem	Meropenem	-1.215	1.215
Piracetam	Piracetam	1.212	1.212
Dequalinium Chloride	Bisdequalinium	1.211	1.211
Sulconazole	Sulconazole	1.209	1.209
Tetramisole	Tetramisole	-1.209	1.209
Lactobionic Acid	Lactobionic Acid	1.208	1.208
Ouabain	Ouabain	1.207	1.207
Riluzole	Riluzole	1.207	1.207
Tolnaftate	Tolnaftate	-1.207	1.207
Clidinium Bromide	Clidinium	1.206	1.206
Metacycline	Methacycline	1.205	1.205
Cinchonidine	Cinchonidine	-1.204	1.204
Rotenone	Rotenone	1.203	1.203
Scoulerine	Discretamine	-1.203	1.203
Felbinac	Biphenylylacetic Acid	1.202	1.202
Gibberellic Acid	Gibberellic Acid	1.201	1.201
Minocycline	Minocycline	-1.201	1.201
Praziquantel	Praziquantel	1.201	1.201
Levamisole	Levamisole	-1.2	1.2
Flecainide	Flecainide	1.196	1.196
Hemicholinium	Hemicholinium 3	1.196	1.196
Kinetin	Kinetin	1.193	1.193
Mifepristone	Mifepristone	-1.187	1.187
Aminophenazone	Aminophenazone	-1.186	1.186
Ioxaglic Acid	Ioxaglic Acid	-1.184	1.184
Metolazone	Metolazone	1.183	1.183
Scopolamine	Scopolamine	-1.177	1.177
Hydrastine Hydrochloride	Hydrastine	1.176	1.176
Monastrol	Monastrol	-1.176	1.176
Propidium Iodide	Propidium	1.173	1.173
Cimetidine	Cimetidine	1.172	1.172
Reserpine	Reserpine	-1.171	1.171
Sulfamerazine	Sulfamerazine	-1.17	1.17
Ganciclovir	Ganciclovir	1.166	1.166
Nimodipine	Nimodipine	1.165	1.165
Moxisylyte	Moxisylyte	1.164	1.164
Cefaclor	Cefaclor	1.162	1.162
Gallamine Triethiodide	Gallamine Triethiodide	1.161	1.161
Sulfadimethoxine	Sulfadimethoxine	1.159	1.159
Alfuzosin	Alfuzosin	-1.158	1.158
Pirenperone	Pirenperone	1.158	1.158
Acebutolol	Acebutolol	1.157	1.157
Piretanide	Piretanide	1.157	1.157
Alcuronium Chloride	Alcuronium	-1.156	1.156
Retrorsine	Retrorsine	-1.155	1.155
Thioguanosine	6-Thioguanosine	1.155	1.155
Harmalol	Harmalol	1.153	1.153
Ciprofibrate	Ciprofibrate	-1.148	1.148
Zimeldine	Zimelidine	1.147	1.147
Pentolonium	Pentolinium	-1.146	1.146
Calycanthine	Calycanthine	-1.145	1.145
Mepacrine	Quinacrine	1.145	1.145
Thiostrepton	Thiostrepton	-1.144	1.144
Methylprednisolone	Methylprednisolone	-1.143	1.143
Procarbazine	Procarbazine	1.143	1.143
Probucol	Probucol	1.142	1.142
Prenylamine	Prenylamine	1.141	1.141
Telenzepine	Telenzepine	1.14	1.14
Cyproheptadine	Cyproheptadine	-1.139	1.139
Neomycin	Neomycin	1.135	1.135
Clonidine	Clonidine	1.132	1.132
Ellipticine	Ellipticine	1.132	1.132
Estropipate	Estropipate	1.131	1.131
Pizotifen	Pizotyline	1.131	1.131
Bendroflumethiazide	Bendroflumethiazide	1.126	1.126
Clemizole	Clemizole	1.121	1.121
Etynodiol	Ethynodiol	1.12	1.12
Nadolol	Nadolol	-1.12	1.12
Xylometazoline	Xylometazoline	-1.118	1.118
Imipenem	Imipenem	1.117	1.117
Iloprost	Iloprost	1.116	1.116
Tridihexethyl	Tridihexethyl	1.113	1.113
Ceftazidime	Ceftazidime	1.111	1.111
Carbenoxolone	Carbenoxolone	-1.11	1.11
Apigenin	Apigenin	-1.109	1.109
Thapsigargin	Thapsigargin	-1.107	1.107
Dipivefrine	Dipivefrin	1.105	1.105
Buspirone	Buspirone	-1.104	1.104
Pentetic Acid	Pentetic Acid	-1.098	1.098
Alsterpaullone	Alsterpaullone	1.096	1.096
2-Aminobenzenesulfonamide	2-Aminobenzenesulfonamide	-1.095	1.095
Altretamine	Altretamine	-1.095	1.095
N-Acetylmuramic Acid	N-Acetylmuramic Acid	1.094	1.094
Etofenamate	Etofenamate	-1.092	1.092
Sulfabenzamide	Sulfabenzamide	1.092	1.092
Doxycycline	Doxycycline	1.091	1.091
Sulfapyridine	Sulfapyridine	1.091	1.091
Chenodeoxycholic Acid	Chenodeoxycholic Acid	1.09	1.09
Tolazamide	Tolazamide	1.089	1.089
Copper Sulfate	Copper Sulfate	1.088	1.088
Medrysone	Medrysone	-1.086	1.086
Ticlopidine	Ticlopidine	-1.085	1.085
Podophyllotoxin	Podofilox	-1.083	1.083
Eticlopride	Eticlopride	1.082	1.082
Indoprofen	Indoprofen	-1.082	1.082
Lansoprazole	Lansoprazole	-1.082	1.082
Doxorubicin	Doxorubicin	-1.081	1.081
(+)-Isoprenaline	Isoprenaline	1.08	1.08
Arcaine	Arcaine	1.08	1.08
Josamycin	Josamycin	-1.08	1.08
Splitomicin	Splitomicin	-1.08	1.08
Arecoline	Arecoline	1.079	1.079
Perphenazine	Perphenazine	-1.079	1.079
Trimetazidine	Trimetazidine	1.075	1.075
Sulindac Sulfide	Sulindac Sulfide	1.073	1.073
Nalidixic Acid	Nalidixic Acid	-1.072	1.072
Probenecid	Probenecid	-1.072	1.072
Naphazoline	Naphazoline	-1.07	1.07
Decitabine	Decitabine	1.066	1.066
Dexibuprofen	Dexibuprofen	1.066	1.066
Monensin	Monensin	1.066	1.066
(+)-Chelidonine	Chelidonine	-1.065	1.065
Antazoline	Antazoline	-1.061	1.061
Flufenamic Acid	Flufenamic Acid	1.061	1.061
Noretynodrel	Norethynodrel	-1.059	1.059
Isometheptene	Isometheptene	1.058	1.058
Kanamycin	Kanamycin	1.058	1.058
Dacarbazine	Dacarbazine	-1.055	1.055
Aconitine	Aconitine	1.053	1.053
Maprotiline	Maprotiline	1.051	1.051
Ttnpb	Ttnpb	-1.046	1.046
Guanabenz	Guanabenz	-1.045	1.045
Pentoxifylline	Pentoxifylline	-1.045	1.045
Levobunolol	Levobunolol	-1.042	1.042
Pancuronium Bromide	Pancuronium	1.042	1.042
Hycanthone	Hycanthone	-1.041	1.041
Hydrochlorothiazide	Hydrochlorothiazide	-1.041	1.041
Hyoscyamine	Hyoscyamine	1.041	1.041
Benzydamine	Benzydamine	-1.04	1.04
Ifosfamide	Ifosfamide	1.039	1.039
Prasterone	Dehydroepiandrosterone	1.039	1.039
Metergoline	Metergoline	1.038	1.038
Viomycin	Viomycin	1.038	1.038
Midodrine	Midodrine	-1.037	1.037
Verteporfin	Verteporfin	-1.037	1.037
Ah-6809	6-Isopropoxy-9-Oxoxanthene-2-Carboxylic Acid	-1.035	1.035
Meclozine	Meclizine	-1.033	1.033
Penbutolol	Penbutolol	-1.032	1.032
Sulfachlorpyridazine	Sulfachlorpyridazine	-1.031	1.031
Loxapine	Loxapine	-1.029	1.029
Sc-58125	1-((4-Methylsulfonyl)Phenyl)-3-Trifluoromethyl-5-(4-Fluorophenyl)Pyrazole	1.023	1.023
Zalcitabine	Zalcitabine	1.022	1.022
Bisacodyl	Bisacodyl	-1.02	1.02
Coralyne	Coralyne	-1.019	1.019
Tiratricol	3,3',5-Triiodothyroacetic Acid	1.014	1.014
Prestwick-983	Dimaprit	1.011	1.011
Hydrastinine	Hydrastinine	1.005	1.005
Pivmecillinam	Pivmecillinam	1.005	1.005
Practolol	Practolol	1.005	1.005
Norethisterone	Norethindrone	-1.003	1.003
Thiamphenicol	Thiamphenicol	-1.003	1.003
Paroxetine	Paroxetine	1.001	1.001
Phensuximide	Phensuximide	1.001	1.001
Valdecoxib	Valdecoxib	-1	1
Lymecycline	Lymecycline	-0.999	0.999
Rottlerin	Rottlerin	0.999	0.999
Bepridil	Bepridil	0.998	0.998
Sulfamethoxypyridazine	Sulfamethoxypyridazine	0.998	0.998
Talampicillin	Talampicillin	0.998	0.998
Solanine	Solanine	-0.997	0.997
Raubasine	Raubasine	-0.993	0.993
Risperidone	Risperidone	-0.99	0.99
Debrisoquine	Debrisoquin	-0.989	0.989
Aminocaproic Acid	Aminocaproic Acid	-0.988	0.988
Digoxin	Digoxin	0.982	0.982
Lysergol	Lysergol	-0.982	0.982
Benzocaine	Benzocaine	-0.981	0.981
Diltiazem	Diltiazem	-0.98	0.98
Todralazine	Todralazine	-0.978	0.978
Butyl Hydroxybenzoate	Butylparaben	0.971	0.971
Cefalexin	Cephalexin	0.967	0.967
Physostigmine	Physostigmine	-0.966	0.966
Butein	Butein	-0.965	0.965
Papaverine	Papaverine	-0.963	0.963
Chicago Sky Blue 6b	Pontamine Sky Blue	0.961	0.961
Terazosin	Terazosin	-0.96	0.96
Chlorpropamide	Chlorpropamide	0.959	0.959
Levomepromazine	Methotrimeprazine	0.958	0.958
Oleandomycin	Oleandomycin	0.956	0.956
Methylergometrine	Methylergometrine	0.953	0.953
Lasalocid	Lasalocid	-0.952	0.952
Oxybuprocaine	Oxybuprocaine	-0.952	0.952
Butoconazole	Butoconazole	0.951	0.951
Nifuroxazide	Nifuroxazide	0.95	0.95
Ticarcillin	Ticarcillin	-0.95	0.95
Mefexamide	Mefexamide	-0.947	0.947
Harmine	Harmine	-0.945	0.945
Nadide	Nad	0.945	0.945
Quipazine	Quipazine	-0.945	0.945
Nialamide	Nialamide	-0.944	0.944
Ergocalciferol	Ergocalciferol	-0.942	0.942
Cefamandole	Cefamandole	0.94	0.94
7-Aminocephalosporanic Acid	7-Aminocephalosporanic Acid	0.936	0.936
Idoxuridine	Idoxuridine	0.935	0.935
Acetohexamide	Acetohexamide	0.934	0.934
Lidocaine	Lidocaine	-0.933	0.933
Cyclizine	Cyclizine	-0.931	0.931
Bretylium Tosilate	Bretylium Tosylate	-0.93	0.93
Dihydroergocristine	Dihydroergocristine	0.93	0.93
Propranolol	Propranolol	-0.929	0.929
Memantine	Memantine	-0.925	0.925
Tyrphostin Ag-1478	Tyrphostin Ag 1478	-0.925	0.925
Neostigmine Bromide	Neostigmine	-0.924	0.924
Colforsin	Colforsin	0.923	0.923
Denatonium Benzoate	Denatonium Benzoate	0.922	0.922
Omeprazole	Omeprazole	-0.921	0.921
Ethoxyquin	Ethoxyquin	-0.918	0.918
Amiloride	Amiloride	0.917	0.917
Fludroxycortide	Flurandrenolide	0.915	0.915
Suloctidil	Suloctidil	0.915	0.915
Rofecoxib	Rofecoxib	0.914	0.914
Bemegride	Bemegride	0.912	0.912
Etodolac	Etodolac	-0.912	0.912
Trichlormethiazide	Trichlormethiazide	0.912	0.912
Bw-B70c	Bw B70c	-0.909	0.909
Azapropazone	Azapropazone	-0.908	0.908
Metaraminol	Metaraminol	-0.908	0.908
Diethylcarbamazine	Diethylcarbamazine	-0.906	0.906
Betaxolol	Betaxolol	-0.905	0.905
Profenamine	Ethopropazine	0.905	0.905
Prednisone	Prednisone	-0.903	0.903
Tetracycline	Tetracycline	-0.902	0.902
Bromocriptine	Bromocriptine	0.892	0.892
Clemastine	Clemastine	-0.892	0.892
Letrozole	Letrozole	0.891	0.891
Metamizole Sodium	Metamizole Sodium	-0.887	0.887
Ketoprofen	Ketoprofen	-0.884	0.884
Picotamide	Picotamide	0.882	0.882
Pyrithyldione	Pyrithyldione	-0.876	0.876
Decamethonium Bromide	Decamethonium	-0.873	0.873
Sulfadiazine	Sulfadiazine	-0.871	0.871
Iobenguane	Iobenguane	0.87	0.87
Disopyramide	Disopyramide	-0.868	0.868
Natamycin	Natamycin	-0.863	0.863
Flurbiprofen	Flurbiprofen	-0.857	0.857
Remoxipride	Remoxipride	-0.855	0.855
Chloropyramine	Chloropyramine	0.854	0.854
Sulfaquinoxaline	Sulfaquinoxaline	-0.854	0.854
Chlorogenic Acid	Chlorogenic Acid	-0.849	0.849
Theophylline	Theophylline	-0.845	0.845
Iohexol	Iohexol	-0.844	0.844
Altizide	Althiazide	-0.841	0.841
Strophanthidin	Strophanthidin	0.841	0.841
Atropine Methonitrate	Methylatropine	-0.836	0.836
Salsolidin	Salsolidine	0.835	0.835
Fluvoxamine	Fluvoxamine	0.834	0.834
Drofenine	Cycloadiphenine	0.832	0.832
Tioguanine	Tioguanine	-0.832	0.832
Harpagoside	Harpagoside	0.828	0.828
Lidoflazine	Lidoflazine	0.826	0.826
Chloramphenicol	Chloramphenicol	0.824	0.824
Yohimbine	Yohimbine	-0.823	0.823
Rescinnamine	Rescinnamine	-0.821	0.821
Cytisine	Cytisine	-0.82	0.82
Estrone	Estrone	0.815	0.815
Mitoxantrone	Mitoxantrone	-0.813	0.813
Phenoxybenzamine	Phenoxybenzamine	-0.813	0.813
Ribavirin	Ribavirin	0.813	0.813
Ginkgolide A	Ginkgolide A	0.807	0.807
Tomelukast	Ly 171883	-0.802	0.802
Nitrendipine	Nitrendipine	0.8	0.8
Zomepirac	Zomepirac	0.8	0.8
Tubocurarine Chloride	Tubocurarine	0.798	0.798
Paclitaxel	Paclitaxel	-0.796	0.796
Dicloxacillin	Dicloxacillin	-0.795	0.795
Nisoxetine	Nisoxetine	0.793	0.793
Lobelanidine	Lobelanidine	-0.792	0.792
Milrinone	Milrinone	0.791	0.791
Oxamniquine	Oxamniquine	-0.79	0.79
Homochlorcyclizine	Homochlorocyclizine	0.789	0.789
Gly-His-Lys	Glycyl-Histidyl-Lysine	-0.788	0.788
Molindone	Molindone	-0.784	0.784
Pentamidine	Pentamidine	0.784	0.784
Diphemanil Metilsulfate	Diphemanil Methylsulfate	0.78	0.78
Sitosterol	Gamma-Sitosterol	-0.771	0.771
Proadifen	Proadifen	0.768	0.768
Doxylamine	Doxylamine	0.764	0.764
Tacrolimus	Tacrolimus	0.764	0.764
Trifluridine	Trifluridine	-0.764	0.764
Diclofenamide	Diclofenamide	-0.758	0.758
Galantamine	Galantamine	0.758	0.758
Nomegestrol	Nomegestrol	0.757	0.757
Tolmetin	Tolmetin	0.756	0.756
Levothyroxine Sodium	Levothyroxine	0.755	0.755
Naftifine	Naftifine	0.755	0.755
Benzylpenicillin	Benzylpenicillin	0.754	0.754
Proscillaridin	Proscillaridin	-0.752	0.752
Gliclazide	Gliclazide	-0.75	0.75
Azaperone	Azaperone	0.748	0.748
Cyanocobalamin	Cyanocobalamin	-0.747	0.747
Streptomycin	Streptomycin	-0.745	0.745
Rolitetracycline	Rolitetracycline	0.74	0.74
Flupentixol	Flupentixol	-0.738	0.738
Calcium Pantothenate	Pantothenic Acid	-0.735	0.735
4,5-Dianilinophthalimide	4,5-Dianilinophthalimide	0.733	0.733
Griseofulvin	Griseofulvin	0.733	0.733
Paracetamol	Acetaminophen	-0.731	0.731
Sulfadoxine	Sulfadoxine	0.731	0.731
Gefitinib	Gefitinib	0.728	0.728
Betulin	Betulin	-0.727	0.727
Arachidonyltrifluoromethane	Arachidonyltrifluoromethane	0.726	0.726
Carbarsone	Carbarson	-0.725	0.725
Ionomycin	Ionomycin	0.722	0.722
2-Deoxy-D-Glucose	Deoxyglucose	0.716	0.716
Arachidonic Acid	Arachidonic Acid	-0.716	0.716
Cefalonium	Cephalonium	-0.712	0.712
Hexamethonium Bromide	Hexamethonium Bromide	0.71	0.71
Sulfametoxydiazine	Sulfameter	0.707	0.707
Idazoxan	Idazoxan	-0.706	0.706
Prestwick-642	Catechin	-0.706	0.706
Ranitidine	Ranitidine	0.703	0.703
Rolipram	Rolipram	0.699	0.699
Atovaquone	Atovaquone	0.694	0.694
Cromoglicic Acid	Cromoglicic Acid	0.694	0.694
Digoxigenin	Digoxigenin	0.694	0.694
Bupivacaine	Bupivacaine	-0.684	0.684
Carisoprodol	Carisoprodol	-0.675	0.675
Paromomycin	Paromomycin	-0.675	0.675
Primidone	Primidone	0.673	0.673
Docosahexaenoic Acid Ethyl Ester	4,7,10,13,16,19-Docosahexaenoic Acid Ethyl Ester	-0.67	0.67
Ethionamide	Ethionamide	0.666	0.666
Brinzolamide	Brinzolamide	0.662	0.662
Diperodon	Diperodon	0.662	0.662
Tolfenamic Acid	Tolfenamic Acid	-0.662	0.662
Diloxanide	Diloxanide	0.661	0.661
Rilmenidine	Rilmenidine	0.656	0.656
Dimethadione	Dimethadione	-0.648	0.648
Benzthiazide	Benzthiazide	0.647	0.647
Chlortalidone	Chlorthalidone	-0.647	0.647
Tolbutamide	Tolbutamide	-0.646	0.646
Pergolide	Pergolide	-0.645	0.645
Gabexate	Gabexate	0.644	0.644
Azlocillin	Azlocillin	-0.635	0.635
Latamoxef	Latamoxef	-0.628	0.628
Tyrphostin Ag-825	Tyrphostin Ag825	-0.622	0.622
Chlorphenesin	Chlorphenesin	0.621	0.621
Isoxicam	Isoxicam	0.62	0.62
Glycocholic Acid	N-Cholylglycine	0.619	0.619
Dihydroergotamine	Dihydroergotamine	-0.618	0.618
Aceclofenac	Aceclofenac	0.61	0.61
Prednicarbate	Prednicarbate	0.607	0.607
Sulmazole	Sulmazole	-0.604	0.604
Ramipril	Ramipril	0.6	0.6
Triflusal	Triflusal	0.599	0.599
Mecamylamine	Mecamylamine	0.593	0.593
Nystatin	Nystatin	-0.588	0.588
Butacaine	Butacaine	-0.587	0.587
Napelline	Napelline	0.584	0.584
Azacitidine	Azacitidine	0.574	0.574
Alfadolone	Alphadolone	0.573	0.573
Iodixanol	Iodixanol	-0.571	0.571
Betahistine	Betahistine	0.567	0.567
Bromperidol	Bromperidol	0.567	0.567
Simvastatin	Simvastatin	0.565	0.565
Ricinine	Ricinine	-0.562	0.562
Gw-8510	Gw8510	-0.558	0.558
Methapyrilene	Methapyrilene	-0.557	0.557
Tomatidine	Tomatidine	0.551	0.551
Hydrocotarnine	Hydrocotarnine	0.55	0.55
Albendazole	Albendazole	-0.543	0.543
Digitoxigenin	Digitoxigenin	-0.543	0.543
Cotinine	Cotinine	-0.538	0.538
Budesonide	Budesonide	0.536	0.536
Flumequine	Flumequine	0.529	0.529
Mycophenolic Acid	Mycophenolic Acid	-0.526	0.526
Quinostatin	Quinostatin	0.52	0.52
Mimosine	Mimosine	-0.515	0.515
Phenanthridinone	Phenanthridone	-0.509	0.509
Norfloxacin	Norfloxacin	-0.503	0.503
Protoveratrine A	Protoveratrines	0.468	0.468
Nifurtimox	Nifurtimox	-0.465	0.465
3-Aminobenzamide	3-Aminobenzamide	0.45	0.45
Camptothecin	Camptothecin	0.43	0.43
Santonin	Santonin	0.43	0.43
Demeclocycline	Demeclocycline	-0.427	0.427
Trazodone	Trazodone	-0.424	0.424
Demecolcine	Demecolcine	-0.421	0.421
Piperlongumine	Piperlonguminine	-0.42	0.42
Cefotetan	Cefotetan	-0.415	0.415
Mk-886	L 663536	-0.413	0.413
Methocarbamol	Methocarbamol	-0.408	0.408
Myricetin	Myricetin	-0.406	0.406
Ketotifen	Ketotifen	-0.399	0.399
Terfenadine	Terfenadine	0.398	0.398
Tetryzoline	Tetryzoline	-0.395	0.395
Naftopidil	Naftopidil	-0.394	0.394
Metixene	Metixene	0.392	0.392
Cytochalasin B	Cytochalasin B	0.391	0.391
Dl-Thiorphan	Thiorphan	0.391	0.391
Fipexide	Fipexide	0.382	0.382
Propafenone	Propafenone	-0.38	0.38
Netilmicin	Netilmicin	-0.36	0.36
Sotalol	Sotalol	0.355	0.355
Propoxycaine	Propoxycaine	0.354	0.354
W-13	N-(4-Aminobutyl)-5-Chloro-2-Naphthalenesulfonamide	-0.35	0.35
Irinotecan	Irinotecan	0.344	0.344
Chrysin	Chrysin	-0.331	0.331
Calmidazolium	Calmidazolium	0.318	0.318
Nu-1025	Nu 1025	-0.312	0.312
Fendiline	Fendiline	0.295	0.295
Spaglumic Acid	N-Acetylaspartyl-Beta-Linked Glutamate	0.292	0.292
Fisetin	Fisetin	-0.266	0.266
Hc Toxin	Hc Toxin	0.263	0.263
Cefixime	Cefixime	-0.253	0.253
Protriptyline	Protriptyline	-0.25	0.25
Oxamic Acid	Oxamic Acid	0.248	0.248
Scopoletin	Scopoletin	-0.194	0.194
Etilefrine	Etilefrine	-0.181	0.181
Pararosaniline	Pararosaniline	0.175	0.175
Mg-132	Benzyloxycarbonylleucyl-Leucyl-Leucine Aldehyde	0.14	0.14
Tenoxicam	Tenoxicam	0.132	0.132
1,5-Isoquinolinediol	1,5-Dihydroxyisoquinoline	0.129	0.129
Topiramate	Topiramate	-0.089	0.089
N-Phenylanthranilic Acid	Fenamic Acid	-0.076	0.076
Depudecin	Depudecin	-0.075	0.075
Phenyl Biguanide	Phenyl Biguanide	-0.026	0.026
